# Supplementary material for: Linking peri-implantitis to microbiome changes in affected implants, healthy implants, and saliva: a cross-sectional pilot study
Source: Front Cell Infect Microbiol. 2025 Apr 17;15:1543100. doi: 10.3389/fcimb.2025.1543100 (PMC12043654; doi:10.3389/fcimb.2025.1543100)
Supplement: Supplementary file 1 [file DataSheet1.zip]

Archive with 14 entries (13 files):
- Supplementary Materials/
- Supplementary Materials/Supplementary_Material.docx
- Supplementary Materials/Table S1.xlsx
- Supplementary Materials/Table S10.xlsx
- Supplementary Materials/Table S11.xlsx
- Supplementary Materials/Table S12.xlsx
- Supplementary Materials/Table S2.xlsx
- Supplementary Materials/Table S3.xlsx
- Supplementary Materials/Table S4.xlsx
- Supplementary Materials/Table S5.xlsx
- Supplementary Materials/Table S6.xlsx
- Supplementary Materials/Table S7.xlsx
- Supplementary Materials/Table S8.xlsx
- Supplementary Materials/Table S9.xlsx
