# Supplementary material for: Linking peri-implantitis to microbiome changes in affected implants, healthy implants, and saliva: a cross-sectional pilot study
Source: Front Cell Infect Microbiol. 2025 Apr 17;15:1543100. doi: 10.3389/fcimb.2025.1543100 (PMC12043654; doi:10.3389/fcimb.2025.1543100)
Supplement: Supplementary file 1 [file DataSheet1.zip › Supplementary Materials/Table S1.xlsx]

## Sheet: Metrics
Table S1. Sequencing, filtering and mapping metrics. Raw reads were quality filtered with Trimmomatic to remove bases with quality lower than Q25 in a window of 5 bases and reads smaller than 100 bp. Reads were further filtered to remove reads of human origin by mapping reads to the human reference genome sequence with Bowtie. Resulting reads were used for taxonomical analysis with MetaPhlAn. Rea…
Samples	Raw read pairs (#)	High-quality read pairs (#)	High-quality reads (%)	Non-human read pairs(#)	Non-human read pairs (%)	Reads mapped in MetaPhlAn	% reads mapped in MetaPhlAn
10is	7235287	4359670	0.602557	4035998	0.557821	5344434	0.662096
10sa	4968672	2929132	0.58952	2922319	0.588149	3827541	0.654881
12is	4102428	2428176	0.591888	2102970	0.512616	3044953	0.723965
12sa	18833218	13924822	0.739376	10513879	0.558262	14049059	0.66812
13is	5894337	3643598	0.618152	3519346	0.597072	6696243	0.951348
13pi	10130585	5715508	0.564183	4464123	0.440658	7241289	0.811054
13sa	6641564	4133345	0.622345	2009541	0.30257	2558741	0.636648
14is	39657315	23127053	0.583172	5680647	0.143243	1644646	0.144759
14pi	36047569	26707169	0.740887	26706651	0.740872	11878701	0.222392
14sa	8743164	4873971	0.557461	4132606	0.472667	5921862	0.71648
18is	5172560	2999089	0.579807	2911687	0.56291	5005554	0.859563
18pi	12536291	6765707	0.53969	5913740	0.47173	9979459	0.843752
18sa	5952968	3251827	0.546253	2957990	0.496893	3850899	0.650932
19is	5806055	3622493	0.623916	768274	0.132323	268604	0.17481
19pi	6243293	3800259	0.608695	909849	0.145732	673758	0.370258
19sa	6261046	3767876	0.601797	1717367	0.274294	1669979	0.486203
20is	9516506	5661669	0.594931	1755653	0.184485	931470	0.265277
20sa	6959783	4850072	0.696871	4850050	0.696868	6177812	0.636881
21is	7599390	4465568	0.587622	1753242	0.230708	1473590	0.420247
21pi	7063587	4224986	0.598136	1697472	0.240313	892120	0.262779
21sa	12297747	7205814	0.585946	5810914	0.472519	7530836	0.647991
23is	9859295	5867242	0.595098	4198406	0.425832	6499349	0.774026
23pi	9028293	5280144	0.584844	3481255	0.385594	4640537	0.666503
23sa	4757560	3641888	0.765495	694082	0.14589	100946	0.0727191
25is	7529957	4219319	0.560338	3962668	0.526254	5609519	0.707796
25sa	6250077	3742261	0.598754	3266647	0.522657	4637180	0.709777
26is	5667349	3415479	0.602659	1406171	0.248118	1359528	0.483415
26sa	8329734	4912423	0.589745	3664242	0.439899	4683381	0.639065
27is	7599390	4465568	0.587622	1753242	0.230708	1473590	0.420247
27pi	4240561	2586454	0.609932	894035	0.210829	661405	0.369899
27sa	8210097	4859775	0.591927	3763554	0.458406	5542505	0.736339
28is	5337650	4087530	0.765792	3336925	0.625167	4614779	0.691472
28pi	10655765	8092454	0.759444	1636356	0.153565	870743	0.266062
28sa	5181348	3862670	0.745495	3588247	0.692532	5030884	0.701023
29is	11888811	7237696	0.608782	4097928	0.344688	6091799	0.743278
29pi	8396244	4892870	0.582745	4089825	0.487102	6519722	0.797066
29sa	12561227	9761417	0.777107	9421632	0.750057	13955832	0.740627
31is	5775573	3603125	0.623856	658935	0.11409	91152	0.0691662
31pi	6257518	3435741	0.549058	521349	0.0833156	32143	0.0308268
31sa	4670336	2755286	0.589955	2318826	0.496501	2818861	0.607821
32is	4679744	2630625	0.56213	542463	0.115917	104780	0.096578
32sa	6702166	3562292	0.531514	3350768	0.499953	4301043	0.6418
33is	5192429	3210152	0.618237	1780213	0.342848	2547431	0.715485
33sa	6702166	3562292	0.531514	3350768	0.499953	4300965	0.641788
34is	10155930	5871557	0.578141	5098623	0.502034	8283931	0.812369
34sa	5182492	3154049	0.608597	3118718	0.60178	4531387	0.726482
35is	4757560	3641888	0.765495	694082	0.14589	100946	0.0727191
35pi	23315987	18487979	0.792931	18487793	0.792923	21141197	0.571761
35sa	24376417	17355532	0.71198	11460234	0.470136	15180650	0.662319
36is	5138745	3908644	0.760622	2283719	0.444412	2630788	0.575988
36sa	5924678	3964530	0.669155	3812658	0.643522	4566753	0.598894
37is	15107676	11175709	0.739737	4151418	0.274789	4674117	0.562954
37sa	4594518	3432708	0.747131	2854004	0.621176	3546936	0.621396
38is	4722960	3564763	0.754773	2429838	0.514474	3384397	0.696424
38sa	20238022	15159369	0.749054	12517141	0.618496	15948066	0.637049
39is	13338951	10135180	0.759818	2142741	0.160638	1803434	0.420824
39sa	6111506	4490281	0.734726	4059384	0.66422	5963172	0.734492
40is	1565459	1034786	0.661011	299855	0.191544	337193	0.56226
40sa	5534227	3840248	0.693909	3676154	0.664258	5249720	0.714023
41is	7439830	5474720	0.735866	2131543	0.286504	2589907	0.607519
41sa	17917348	13241439	0.739029	12631576	0.704991	19260423	0.762392
42is	15311549	11277417	0.73653	4079124	0.266408	3209530	0.393409
42sa	5912790	4222917	0.7142	3047429	0.515396	3656885	0.599995
43is	11684968	9148573	0.782935	9148325	0.782914	307150	0.0167872
43sa	5550592	3804519	0.685426	1712051	0.308445	1966536	0.574322
44is	10192166	7810990	0.766372	3350940	0.328776	3775489	0.563348
44pi	5538625	4089894	0.738431	1389097	0.250802	1203859	0.433324
44sa	5961338	3994034	0.66999	3127250	0.524589	3556353	0.568607
45is	4629728	3566434	0.770333	3566291	0.770302	355952	0.0499051
45pi	4837976	3397364	0.702228	702259	0.145156	494713	0.35223
45sa	24021003	15295629	0.636761	9539521	0.397133	12662346	0.663678
46is	4730449	3534344	0.747148	1068020	0.225776	758923	0.355294
46sa	20250943	13913999	0.687079	7088830	0.350049	8917258	0.628965
47is	4244632	2878458	0.678141	998748	0.235297	1138567	0.569997
47pi	14146145	10295662	0.727807	3131810	0.22139	2733383	0.43639
47sa	17910578	11074492	0.618321	7329614	0.409234	9755196	0.665465
48is	16728604	10364075	0.619542	6027319	0.3603	9125533	0.757014
48pi	4332542	2982742	0.688451	2651545	0.612007	4237470	0.799057
48sa	4217372	3110944	0.73765	2169912	0.514518	2840519	0.654524
4is	41561249	27678478	0.665968	27677702	0.66595	2133568	0.0385431
4sa	9589139	5730638	0.597618	1296599	0.135215	812817	0.313442
50is	5125473	3901160	0.761132	2963945	0.578277	3825371	0.645317
50sa	6138240	4724371	0.769662	2981387	0.485707	3964542	0.664882
51is	12096580	8885005	0.734506	2001639	0.165471	1427384	0.356554
51sa	5208524	3877805	0.744511	3051874	0.585938	4098727	0.67151
52is	4575890	3323630	0.726335	702486	0.153519	244296	0.17388
52pi	5771916	4094102	0.709314	1003963	0.173939	734151	0.365627
52sa	6164685	4552142	0.738422	4094447	0.664178	6047021	0.738442
53is	6847934	4768857	0.696394	836505	0.122154	103062	0.0616027
53pi	5151071	3717432	0.721681	871491	0.169186	662372	0.380022
53sa	3788279	2767166	0.730455	1048275	0.276715	1095257	0.522409
56is	13968281	10829420	0.775287	9635359	0.689803	14653960	0.760426
56pi	5147151	3949296	0.767278	2176117	0.422781	2770840	0.636648
56sa	13784137	10505732	0.762161	10285103	0.746155	14890141	0.723869
57is	14994470	11630946	0.775682	11314741	0.754594	17174488	0.758943
57pi	6471442	4840315	0.74795	3554727	0.549294	5251174	0.738618
57sa	6371536	4716285	0.740212	4084953	0.641125	5751155	0.703944
7is	4830300	2855281	0.591119	2819861	0.583786	4764645	0.844837
7pi	38696050	21935720	0.566872	17722731	0.457998	25442347	0.717789
7sa	7114413	4341956	0.610304	4251455	0.597583	5648667	0.664322
