# Supplementary material for: Linking peri-implantitis to microbiome changes in affected implants, healthy implants, and saliva: a cross-sectional pilot study
Source: Front Cell Infect Microbiol. 2025 Apr 17;15:1543100. doi: 10.3389/fcimb.2025.1543100 (PMC12043654; doi:10.3389/fcimb.2025.1543100)
Supplement: Supplementary file 1 [file DataSheet1.zip › Supplementary Materials/Table S10.xlsx]

## Sheet: Folha1
Table S10: Differential ranks of the 10% functional pathways more (identified as numerator) and less (identified as denominator) associated with PI_PIS using the group PI_HIS as reference, as estimated from multinomial regression by Songbird
Functional pathways	Log Ratio Classification	Intercept	Group(T:PI_PIS)
PWY-8131: 5'-deoxyadenosine degradation II	Numerator	-2.86921	1.27304
PWY66-389: phytol degradation	Numerator	-3.30529	1.15875
UDPNACETYLGALSYN-PWY: UDP-N-acetyl-D-glucosamine biosynthesis II	Numerator	-2.12998	1.01588
PWY-6467: Kdo transfer to lipid IVA III (Chlamydia)	Numerator	-3.40327	0.898585
PWY-7371: 1,4-dihydroxy-6-naphthoate biosynthesis II	Numerator	-3.69176	0.868513
PWY-6305: superpathway of putrescine biosynthesis	Numerator	-2.44386	0.746595
PWY-7456: β-(1,4)-mannan degradation	Numerator	-2.2465	0.71583
PWY-4984: urea cycle	Numerator	-2.18018	0.686994
PWY-5497: purine nucleobases degradation II (anaerobic)	Numerator	-1.01199	0.682038
PWY-7200: superpathway of pyrimidine deoxyribonucleoside salvage	Numerator	-1.59694	0.670197
POLYAMSYN-PWY: superpathway of polyamine biosynthesis I	Numerator	-2.78801	0.661267
P164-PWY: purine nucleobases degradation I (anaerobic)	Numerator	-0.797322	0.654925
BIOTIN-BIOSYNTHESIS-PWY: biotin biosynthesis I	Numerator	-1.04481	0.625345
CITRULBIO-PWY: L-citrulline biosynthesis	Numerator	-1.41647	0.609514
ARG+POLYAMINE-SYN: superpathway of arginine and polyamine biosynthesis	Numerator	-2.22529	0.605832
P163-PWY: L-lysine fermentation to acetate and butanoate	Numerator	-2.61407	0.600197
PWY-6507: 4-deoxy-L-threo-hex-4-enopyranuronate degradation	Numerator	-2.04219	0.594436
TCA-GLYOX-BYPASS: superpathway of glyoxylate bypass and TCA	Numerator	-3.50404	0.591392
PWY-7242: D-fructuronate degradation	Numerator	-2.3063	0.588521
DENITRIFICATION-PWY: nitrate reduction I (denitrification)	Numerator	-3.71896	0.585698
PWY-7942: 5-oxo-L-proline metabolism	Numerator	-3.07289	0.55852
PWY-6519: 8-amino-7-oxononanoate biosynthesis I	Numerator	-0.93747	0.533183
PWY-5690: TCA cycle II (plants and fungi)	Numerator	-2.13122	0.510696
PWY-7118: chitin deacetylation	Numerator	-4.84608	0.488722
TCA: TCA cycle I (prokaryotic)	Numerator	-1.17132	0.478363
ARGININE-SYN4-PWY: L-ornithine biosynthesis II	Numerator	-1.84492	0.466689
PWY-6353: purine nucleotides degradation II (aerobic)	Numerator	-0.216552	0.465095
P105-PWY: TCA cycle IV (2-oxoglutarate decarboxylase)	Numerator	-1.48058	0.459121
PWY1G-0: mycothiol biosynthesis	Numerator	-3.15424	0.447198
GLUTORN-PWY: L-ornithine biosynthesis I	Denominator	0.921914	-0.350103
PWY-822: fructan biosynthesis	Denominator	-0.371826	-0.355081
PWY-6901: superpathway of glucose and xylose degradation	Denominator	0.551409	-0.360602
PWY3O-4107: NAD salvage pathway V (PNC V cycle)	Denominator	0.727845	-0.362197
PWY-621: sucrose degradation III (sucrose invertase)	Denominator	0.877567	-0.364732
FUCCAT-PWY: fucose degradation	Denominator	-2.76785	-0.384664
GOLPDLCAT-PWY: superpathway of glycerol degradation to 1,3-propanediol	Denominator	-0.113019	-0.420212
P185-PWY: formaldehyde assimilation III (dihydroxyacetone cycle)	Denominator	0.615195	-0.422158
PWY0-1477: ethanolamine utilization	Denominator	1.22224	-0.425534
DENOVOPURINE2-PWY: superpathway of purine nucleotides de novo biosynthesis II	Denominator	-1.04884	-0.441596
P621-PWY: nylon-6 oligomer degradation	Denominator	-4.04645	-0.441724
PWY-7187: pyrimidine deoxyribonucleotides de novo biosynthesis II	Denominator	-2.08533	-0.502381
NAD-BIOSYNTHESIS-II: NAD salvage pathway III (to nicotinamide riboside)	Denominator	-0.798647	-0.577943
PWY-3781: aerobic respiration I (cytochrome c)	Denominator	-3.54761	-0.633273
RHAMCAT-PWY: L-rhamnose degradation I	Denominator	-1.79035	-0.637894
P124-PWY: Bifidobacterium shunt	Denominator	0.737315	-0.656138
PWY-7209: superpathway of pyrimidine ribonucleosides degradation	Denominator	-1.58908	-0.676
PWY-7013: (S)-propane-1,2-diol degradation	Denominator	0.403653	-0.686319
PWY-7434: terminal O-glycans residues modification (via type 2 precursor disaccharide)	Denominator	-2.45114	-0.733341
PWY-6590: superpathway of Clostridium acetobutylicum acidogenic fermentation	Denominator	-1.76366	-0.753561
CENTFERM-PWY: pyruvate fermentation to butanoate	Denominator	-2.0018	-0.78066
PWY-7761: NAD salvage pathway II (PNC IV cycle)	Denominator	-0.148507	-0.808561
PWY-5136: fatty acid β-oxidation II (plant peroxisome)	Denominator	-1.98448	-0.828938
PYRIDNUCSAL-PWY: NAD salvage pathway I (PNC VI cycle)	Denominator	0.00417755	-0.862164
PWY-7210: pyrimidine deoxyribonucleotides biosynthesis from CTP	Denominator	-0.968612	-1.2108
PWY-7184: pyrimidine deoxyribonucleotides de novo biosynthesis I	Denominator	-1.00434	-1.25908
PWY-6731: starch degradation III	Denominator	-0.565439	-1.26903
PWY-7185: UTP and CTP dephosphorylation I	Denominator	-1.22992	-1.39133
PWY-6902: chitin degradation II (Vibrio)	Denominator	-0.464621	-1.78554
Features: Top and bottom 10%
Result:
- 29/297 (9.93%) features selected
- 3/40 samples can´t be shown due to having and invalid (i.e.containing zero) log-ratio.

## Sheet: Folha2
	Feature ID		Intercept	Group(T:PI_PIS)
	PWY-8131: 5'-deoxyadenosine degradation II		-2.86921	1.27304
	PWY66-389: phytol degradation		-3.30529	1.15875
	UDPNACETYLGALSYN-PWY: UDP-N-acetyl-D-glucosamine biosynthesis II		-2.12998	1.01588
	PWY-6467: Kdo transfer to lipid IVA III (Chlamydia)		-3.40327	0.898585
	PWY-7371: 1,4-dihydroxy-6-naphthoate biosynthesis II		-3.69176	0.868513
	PWY-6305: superpathway of putrescine biosynthesis		-2.44386	0.746595
	PWY-7456: β-(1,4)-mannan degradation		-2.2465	0.71583
	PWY-4984: urea cycle		-2.18018	0.686994
	PWY-5497: purine nucleobases degradation II (anaerobic)		-1.01199	0.682038
	PWY-7200: superpathway of pyrimidine deoxyribonucleoside salvage		-1.59694	0.670197
	POLYAMSYN-PWY: superpathway of polyamine biosynthesis I		-2.78801	0.661267
	P164-PWY: purine nucleobases degradation I (anaerobic)		-0.797322	0.654925
	BIOTIN-BIOSYNTHESIS-PWY: biotin biosynthesis I		-1.04481	0.625345
	CITRULBIO-PWY: L-citrulline biosynthesis		-1.41647	0.609514
	ARG+POLYAMINE-SYN: superpathway of arginine and polyamine biosynthesis		-2.22529	0.605832
	P163-PWY: L-lysine fermentation to acetate and butanoate		-2.61407	0.600197
	PWY-6507: 4-deoxy-L-threo-hex-4-enopyranuronate degradation		-2.04219	0.594436
	TCA-GLYOX-BYPASS: superpathway of glyoxylate bypass and TCA		-3.50404	0.591392
	PWY-7242: D-fructuronate degradation		-2.3063	0.588521
	DENITRIFICATION-PWY: nitrate reduction I (denitrification)		-3.71896	0.585698
	PWY-7942: 5-oxo-L-proline metabolism		-3.07289	0.55852
	PWY-6519: 8-amino-7-oxononanoate biosynthesis I		-0.93747	0.533183
	PWY-5690: TCA cycle II (plants and fungi)		-2.13122	0.510696
	PWY-7118: chitin deacetylation		-4.84608	0.488722
	TCA: TCA cycle I (prokaryotic)		-1.17132	0.478363
	ARGININE-SYN4-PWY: L-ornithine biosynthesis II		-1.84492	0.466689
	PWY-6353: purine nucleotides degradation II (aerobic)		-0.216552	0.465095
	P105-PWY: TCA cycle IV (2-oxoglutarate decarboxylase)		-1.48058	0.459121
	PWY1G-0: mycothiol biosynthesis		-3.15424	0.447198
	GLUTORN-PWY: L-ornithine biosynthesis I		0.921914	-0.350103
	PWY-822: fructan biosynthesis		-0.371826	-0.355081
	PWY-6901: superpathway of glucose and xylose degradation		0.551409	-0.360602
	PWY3O-4107: NAD salvage pathway V (PNC V cycle)		0.727845	-0.362197
	PWY-621: sucrose degradation III (sucrose invertase)		0.877567	-0.364732
	FUCCAT-PWY: fucose degradation		-2.76785	-0.384664
	GOLPDLCAT-PWY: superpathway of glycerol degradation to 1,3-propanediol		-0.113019	-0.420212
	P185-PWY: formaldehyde assimilation III (dihydroxyacetone cycle)		0.615195	-0.422158
	PWY0-1477: ethanolamine utilization		1.22224	-0.425534
	DENOVOPURINE2-PWY: superpathway of purine nucleotides de novo biosynthesis II		-1.04884	-0.441596
	P621-PWY: nylon-6 oligomer degradation		-4.04645	-0.441724
	PWY-7187: pyrimidine deoxyribonucleotides de novo biosynthesis II		-2.08533	-0.502381
	NAD-BIOSYNTHESIS-II: NAD salvage pathway III (to nicotinamide riboside)		-0.798647	-0.577943
	PWY-3781: aerobic respiration I (cytochrome c)		-3.54761	-0.633273
	RHAMCAT-PWY: L-rhamnose degradation I		-1.79035	-0.637894
	P124-PWY: Bifidobacterium shunt		0.737315	-0.656138
	PWY-7209: superpathway of pyrimidine ribonucleosides degradation		-1.58908	-0.676
	PWY-7013: (S)-propane-1,2-diol degradation		0.403653	-0.686319
	PWY-7434: terminal O-glycans residues modification (via type 2 precursor disaccharide)		-2.45114	-0.733341
	PWY-6590: superpathway of Clostridium acetobutylicum acidogenic fermentation		-1.76366	-0.753561
	CENTFERM-PWY: pyruvate fermentation to butanoate		-2.0018	-0.78066
	PWY-7761: NAD salvage pathway II (PNC IV cycle)		-0.148507	-0.808561
	PWY-5136: fatty acid β-oxidation II (plant peroxisome)		-1.98448	-0.828938
	PYRIDNUCSAL-PWY: NAD salvage pathway I (PNC VI cycle)		0.00417755	-0.862164
	PWY-7210: pyrimidine deoxyribonucleotides biosynthesis from CTP		-0.968612	-1.2108
	PWY-7184: pyrimidine deoxyribonucleotides de novo biosynthesis I		-1.00434	-1.25908
	PWY-6731: starch degradation III		-0.565439	-1.26903
	PWY-7185: UTP and CTP dephosphorylation I		-1.22992	-1.39133
	PWY-6902: chitin degradation II (Vibrio)		-0.464621	-1.78554
