# Supplementary material for: Linking peri-implantitis to microbiome changes in affected implants, healthy implants, and saliva: a cross-sectional pilot study
Source: Front Cell Infect Microbiol. 2025 Apr 17;15:1543100. doi: 10.3389/fcimb.2025.1543100 (PMC12043654; doi:10.3389/fcimb.2025.1543100)
Supplement: Supplementary file 1 [file DataSheet1.zip › Supplementary Materials/Table S11.xlsx]

## Sheet: Folha1
Table S11: Differential ranks of the 10% functional pathways more (identified as numerator) and less (identified as denominator) associated with PI_PIS using the group HI_HIS as reference, as estimated from multinomial regression by Songbird
Functional pathways	Log Ratio Classification	Intercept	Group(T:PI_PIS)
PWY-822: fructan biosynthesis		-2.637	1.95326
P163-PWY: L-lysine fermentation to acetate and butanoate		-3.56298	1.51403
UDPNACETYLGALSYN-PWY: UDP-N-acetyl-D-glucosamine biosynthesis II		-2.49036	1.47059
PWY-821: superpathway of sulfur amino acid biosynthesis (Saccharomyces cerevisiae)		-3.79894	1.41656
PWY-7456: β-(1,4)-mannan degradation		-2.87922	1.39066
PWY66-389: phytol degradation		-3.29869	1.1548
PWY-7200: superpathway of pyrimidine deoxyribonucleoside salvage		-1.90893	1.08278
PWY-6467: Kdo transfer to lipid IVA III (Chlamydia)		-3.42668	1.02274
PWY0-301: L-ascorbate degradation I (bacterial, anaerobic)		-2.8748	1.00691
PWY-5861: superpathway of demethylmenaquinol-8 biosynthesis I		-2.20593	0.965361
PWY-5497: purine nucleobases degradation II (anaerobic)		-1.15913	0.908992
ARG+POLYAMINE-SYN: superpathway of arginine and polyamine biosynthesis		-2.71712	0.904246
PWY-5838: superpathway of menaquinol-8 biosynthesis I		-1.89815	0.89396
PWY1ZNC-1: assimilatory sulfate reduction IV		-3.9334	0.884402
PWY-4984: urea cycle		-2.64511	0.855923
P164-PWY: purine nucleobases degradation I (anaerobic)		-0.906006	0.838954
PWY-7323: superpathway of GDP-mannose-derived O-antigen building blocks biosynthesis		-2.6667	0.815076
POLYAMSYN-PWY: superpathway of polyamine biosynthesis I		-3.18914	0.806754
CITRULBIO-PWY: L-citrulline biosynthesis		-1.69502	0.777002
PWY-6588: pyruvate fermentation to acetone		-0.983449	0.767388
PWY-6353: purine nucleotides degradation II (aerobic)		-0.415294	0.731222
PWY-6305: superpathway of putrescine biosynthesis		-2.64556	0.712693
COLANSYN-PWY: colanic acid building blocks biosynthesis		-0.857283	0.684115
PWY-5840: superpathway of menaquinol-7 biosynthesis		-1.26415	0.609838
PWY-7392: taxadiene biosynthesis (engineered)		-0.0579213	0.582502
ARGININE-SYN4-PWY: L-ornithine biosynthesis II		-2.12345	0.572692
SALVADEHYPOX-PWY: adenosine nucleotides degradation II		-0.360573	0.508856
PWY0-1297: superpathway of purine deoxyribonucleosides degradation		0.448499	0.50755
PWY-7992: superpathway of menaquinol-8 biosynthesis III		-3.00487	0.504673
NAGLIPASYN-PWY: lipid IVA biosynthesis (E. coli)		-0.741759	-0.559751
PWY-8073: lipid IVA biosynthesis (P. putida)		-0.741759	-0.559751
PWY-7184: pyrimidine deoxyribonucleotides de novo biosynthesis I		-1.6382	-0.560404
P125-PWY: superpathway of (R,R)-butanediol biosynthesis		0.341055	-0.625644
PWY-6803: phosphatidylcholine acyl editing		-1.79926	-0.62862
PWY-5920: superpathway of heme b biosynthesis from glycine		-1.14695	-0.631823
PWY-7185: UTP and CTP dephosphorylation I		-1.92627	-0.633204
PWY0-1261: anhydromuropeptides recycling I		0.172249	-0.645322
PWY-5189: tetrapyrrole biosynthesis II (from glycine)		0.397372	-0.655656
GLUCOSE1PMETAB-PWY: glucose and glucose-1-phosphate degradation		0.812916	-0.680534
PWY-5675: nitrate reduction V (assimilatory)		-0.530114	-0.69187
PWY-5345: superpathway of L-methionine biosynthesis (by sulfhydrylation)		-0.159815	-0.73499
NAD-BIOSYNTHESIS-II: NAD salvage pathway III (to nicotinamide riboside)		-0.763397	-0.799927
PWY-5855: ubiquinol-7 biosynthesis (early decarboxylation)		-2.29918	-0.799996
SULFATE-CYS-PWY: superpathway of sulfate assimilation and cysteine biosynthesis		-0.24564	-0.853209
PWY0-1479: tRNA processing		-0.485309	-0.856343
METHGLYUT-PWY: superpathway of methylglyoxal degradation		-0.468612	-0.877716
PWY-7434: terminal O-glycans residues modification (via type 2 precursor disaccharide)		-2.26275	-0.898804
PWY-7013: (S)-propane-1,2-diol degradation		0.398398	-0.966872
RHAMCAT-PWY: L-rhamnose degradation I		-1.72025	-0.979861
PWY0-1415: superpathway of heme b biosynthesis from uroporphyrinogen-III		-1.43156	-0.992578
SO4ASSIM-PWY: assimilatory sulfate reduction I		-0.693858	-1.0072
HEME-BIOSYNTHESIS-II-1: heme b biosynthesis V (aerobic)		-0.846461	-1.02418
PWY-7883: anhydromuropeptides recycling II		-0.185857	-1.08079
FUCCAT-PWY: fucose degradation		-1.71347	-1.29764
PWY-8131: 5'-deoxyadenosine degradation II		-0.223249	-1.30991
DENOVOPURINE2-PWY: superpathway of purine nucleotides de novo biosynthesis II		-0.534222	-1.39891
PWY-622: starch biosynthesis		-1.08432	-1.414
PWY-7187: pyrimidine deoxyribonucleotides de novo biosynthesis II		-1.4923	-1.66722
Features: Top and bottom 10%
Result:
- 29/292 (9.93%) features selected
- 1/40 samples can´t be shown due to having and invalid (i.e.containing zero) log-ratio.

## Sheet: Folha2
	Numerator Features: 29 / 292 (9,93%) selected
	Search:
	Feature ID		Intercept	Group(T:PI_PIS)
	PWY-822: fructan biosynthesis		-2.637	1.95326
	P163-PWY: L-lysine fermentation to acetate and butanoate		-3.56298	1.51403
	UDPNACETYLGALSYN-PWY: UDP-N-acetyl-D-glucosamine biosynthesis II		-2.49036	1.47059
	PWY-821: superpathway of sulfur amino acid biosynthesis (Saccharomyces cerevisiae)		-3.79894	1.41656
	PWY-7456: β-(1,4)-mannan degradation		-2.87922	1.39066
	PWY66-389: phytol degradation		-3.29869	1.1548
	PWY-7200: superpathway of pyrimidine deoxyribonucleoside salvage		-1.90893	1.08278
	PWY-6467: Kdo transfer to lipid IVA III (Chlamydia)		-3.42668	1.02274
	PWY0-301: L-ascorbate degradation I (bacterial, anaerobic)		-2.8748	1.00691
	PWY-5861: superpathway of demethylmenaquinol-8 biosynthesis I		-2.20593	0.965361
	PWY-5497: purine nucleobases degradation II (anaerobic)		-1.15913	0.908992
	ARG+POLYAMINE-SYN: superpathway of arginine and polyamine biosynthesis		-2.71712	0.904246
	PWY-5838: superpathway of menaquinol-8 biosynthesis I		-1.89815	0.89396
	PWY1ZNC-1: assimilatory sulfate reduction IV		-3.9334	0.884402
	PWY-4984: urea cycle		-2.64511	0.855923
	P164-PWY: purine nucleobases degradation I (anaerobic)		-0.906006	0.838954
	PWY-7323: superpathway of GDP-mannose-derived O-antigen building blocks biosynthesis		-2.6667	0.815076
	POLYAMSYN-PWY: superpathway of polyamine biosynthesis I		-3.18914	0.806754
	CITRULBIO-PWY: L-citrulline biosynthesis		-1.69502	0.777002
	PWY-6588: pyruvate fermentation to acetone		-0.983449	0.767388
	PWY-6353: purine nucleotides degradation II (aerobic)		-0.415294	0.731222
	PWY-6305: superpathway of putrescine biosynthesis		-2.64556	0.712693
	COLANSYN-PWY: colanic acid building blocks biosynthesis		-0.857283	0.684115
	PWY-5840: superpathway of menaquinol-7 biosynthesis		-1.26415	0.609838
	PWY-7392: taxadiene biosynthesis (engineered)		-0.0579213	0.582502
	ARGININE-SYN4-PWY: L-ornithine biosynthesis II		-2.12345	0.572692
	SALVADEHYPOX-PWY: adenosine nucleotides degradation II		-0.360573	0.508856
	PWY0-1297: superpathway of purine deoxyribonucleosides degradation		0.448499	0.50755
	PWY-7992: superpathway of menaquinol-8 biosynthesis III		-3.00487	0.504673
	NAGLIPASYN-PWY: lipid IVA biosynthesis (E. coli)		-0.741759	-0.559751
	PWY-8073: lipid IVA biosynthesis (P. putida)		-0.741759	-0.559751
	PWY-7184: pyrimidine deoxyribonucleotides de novo biosynthesis I		-1.6382	-0.560404
	P125-PWY: superpathway of (R,R)-butanediol biosynthesis		0.341055	-0.625644
	PWY-6803: phosphatidylcholine acyl editing		-1.79926	-0.62862
	PWY-5920: superpathway of heme b biosynthesis from glycine		-1.14695	-0.631823
	PWY-7185: UTP and CTP dephosphorylation I		-1.92627	-0.633204
	PWY0-1261: anhydromuropeptides recycling I		0.172249	-0.645322
	PWY-5189: tetrapyrrole biosynthesis II (from glycine)		0.397372	-0.655656
	GLUCOSE1PMETAB-PWY: glucose and glucose-1-phosphate degradation		0.812916	-0.680534
	PWY-5675: nitrate reduction V (assimilatory)		-0.530114	-0.69187
	PWY-5345: superpathway of L-methionine biosynthesis (by sulfhydrylation)		-0.159815	-0.73499
	NAD-BIOSYNTHESIS-II: NAD salvage pathway III (to nicotinamide riboside)		-0.763397	-0.799927
	PWY-5855: ubiquinol-7 biosynthesis (early decarboxylation)		-2.29918	-0.799996
	SULFATE-CYS-PWY: superpathway of sulfate assimilation and cysteine biosynthesis		-0.24564	-0.853209
	PWY0-1479: tRNA processing		-0.485309	-0.856343
	METHGLYUT-PWY: superpathway of methylglyoxal degradation		-0.468612	-0.877716
	PWY-7434: terminal O-glycans residues modification (via type 2 precursor disaccharide)		-2.26275	-0.898804
	PWY-7013: (S)-propane-1,2-diol degradation		0.398398	-0.966872
	RHAMCAT-PWY: L-rhamnose degradation I		-1.72025	-0.979861
	PWY0-1415: superpathway of heme b biosynthesis from uroporphyrinogen-III		-1.43156	-0.992578
	SO4ASSIM-PWY: assimilatory sulfate reduction I		-0.693858	-1.0072
	HEME-BIOSYNTHESIS-II-1: heme b biosynthesis V (aerobic)		-0.846461	-1.02418
	PWY-7883: anhydromuropeptides recycling II		-0.185857	-1.08079
	FUCCAT-PWY: fucose degradation		-1.71347	-1.29764
	PWY-8131: 5'-deoxyadenosine degradation II		-0.223249	-1.30991
	DENOVOPURINE2-PWY: superpathway of purine nucleotides de novo biosynthesis II		-0.534222	-1.39891
	PWY-622: starch biosynthesis		-1.08432	-1.414
	PWY-7187: pyrimidine deoxyribonucleotides de novo biosynthesis II		-1.4923	-1.66722
