# Supplementary material for: Linking peri-implantitis to microbiome changes in affected implants, healthy implants, and saliva: a cross-sectional pilot study
Source: Front Cell Infect Microbiol. 2025 Apr 17;15:1543100. doi: 10.3389/fcimb.2025.1543100 (PMC12043654; doi:10.3389/fcimb.2025.1543100)
Supplement: Supplementary file 1 [file DataSheet1.zip › Supplementary Materials/Table S12.xlsx]

## Sheet: Folha1
Table S12: Differential ranks of the 10% functional pathways more (identified as numerator) and less (identified as denominator) associated with PI_HIS using the group HI_HIS as reference, as estimated from multinomial regression by Songbird
Functional pathways	Log Ratio Classification	Intercept	Group(T:PI_HIS)
THISYN-PWY: superpathway of thiamine diphosphate biosynthesis I	Numerator	-4.26005	2.88795
PWY-6892: thiazole component of thiamine diphosphate biosynthesis I	Numerator	-4.89574	2.53926
PWY-822: fructan biosynthesis	Numerator	-2.64452	2.03608
PWY-6902: chitin degradation II (Vibrio)	Numerator	-2.5542	2.02304
PWY-821: superpathway of sulfur amino acid biosynthesis (Saccharomyces cerevisiae)	Numerator	-3.81551	1.10827
PWY0-301: L-ascorbate degradation I (bacterial, anaerobic)	Numerator	-2.88505	1.01859
PWY-5861: superpathway of demethylmenaquinol-8 biosynthesis I	Numerator	-2.21889	0.942205
PWY-5136: fatty acid β-oxidation II (plant peroxisome)	Numerator	-3.06688	0.908877
P163-PWY: L-lysine fermentation to acetate and butanoate	Numerator	-3.59479	0.882722
PWY-5838: superpathway of menaquinol-8 biosynthesis I	Numerator	-1.91222	0.863302
PWY66-389: phytol degradation	Numerator	-3.30831	0.852037
PWY-7209: superpathway of pyrimidine ribonucleosides degradation	Numerator	-2.51464	0.785104
PWY-7761: NAD salvage pathway II (PNC IV cycle)	Numerator	-0.997786	0.747194
PYRIDNUCSAL-PWY: NAD salvage pathway I (PNC VI cycle)	Numerator	-0.815345	0.724255
PWY0-1297: superpathway of purine deoxyribonucleosides degradation	Numerator	0.448779	0.680358
P124-PWY: Bifidobacterium shunt	Numerator	0.00522126	0.661574
TCA-GLYOX-BYPASS: superpathway of glyoxylate bypass and TCA	Numerator	-3.40946	0.655282
PWY-6901: superpathway of glucose and xylose degradation	Numerator	-0.287858	0.622513
GLYOXYLATE-BYPASS: glyoxylate cycle	Numerator	-3.45401	0.607541
PWY-621: sucrose degradation III (sucrose invertase)	Numerator	0.241673	0.605619
PWY3O-4107: NAD salvage pathway V (PNC V cycle)	Numerator	0.0651103	0.574035
PWY-5265: peptidoglycan biosynthesis II (staphylococci)	Numerator	-1.14245	0.552437
PWY-7185: UTP and CTP dephosphorylation I	Numerator	-1.91278	0.544079
PWY1ZNC-1: assimilatory sulfate reduction IV	Numerator	-3.95606	0.525374
PWY-7456: β-(1,4)-mannan degradation	Numerator	-2.88724	0.500315
PWY-7210: pyrimidine deoxyribonucleotides biosynthesis from CTP	Numerator	-1.59267	0.487382
PWY-7184: pyrimidine deoxyribonucleotides de novo biosynthesis I	Numerator	-1.62723	0.485707
PWY-7392: taxadiene biosynthesis (engineered)	Numerator	-0.0714476	0.482379
HEME-BIOSYNTHESIS-II: heme b biosynthesis I (aerobic)	Denominator	0.194167	-0.414019
PWY-5367: petroselinate biosynthesis	Denominator	0.377861	-0.421171
PWY-5030: L-histidine degradation III	Denominator	0.673594	-0.423874
PWY-6282: palmitoleate biosynthesis I (from (5Z)-dodec-5-enoate)	Denominator	1.20139	-0.430122
PWY-6823: molybdopterin biosynthesis	Denominator	0.587156	-0.430604
PWY-5188: tetrapyrrole biosynthesis I (from glutamate)	Denominator	0.76377	-0.431735
PWY0-1415: superpathway of heme b biosynthesis from uroporphyrinogen-III	Denominator	-1.44417	-0.443835
PWY-7242: D-fructuronate degradation	Denominator	-1.91264	-0.453728
PWY-6519: 8-amino-7-oxononanoate biosynthesis I	Denominator	-0.378329	-0.492169
BIOTIN-BIOSYNTHESIS-PWY: biotin biosynthesis I	Denominator	-0.452728	-0.50142
PWY-5154: L-arginine biosynthesis III (via N-acetyl-L-citrulline)	Denominator	0.234856	-0.505092
P125-PWY: superpathway of (R,R)-butanediol biosynthesis	Denominator	0.328369	-0.508541
PWY-7883: anhydromuropeptides recycling II	Denominator	-0.193224	-0.511192
SULFATE-CYS-PWY: superpathway of sulfate assimilation and cysteine biosynthesis	Denominator	-0.257407	-0.515266
P23-PWY: reductive TCA cycle I	Denominator	-1.39523	-0.562676
PWY-5345: superpathway of L-methionine biosynthesis (by sulfhydrylation)	Denominator	-0.169345	-0.565187
PWY-7013: (S)-propane-1,2-diol degradation	Denominator	0.385086	-0.565899
METHGLYUT-PWY: superpathway of methylglyoxal degradation	Denominator	-0.475602	-0.56986
PWY-5189: tetrapyrrole biosynthesis II (from glycine)	Denominator	0.387128	-0.582813
HEME-BIOSYNTHESIS-II-1: heme b biosynthesis V (aerobic)	Denominator	-0.855858	-0.597385
SO4ASSIM-PWY: assimilatory sulfate reduction I	Denominator	-0.705564	-0.606316
PWY-5918: superpathway of heme b biosynthesis from glutamate	Denominator	0.244345	-0.633927
PWY-5675: nitrate reduction V (assimilatory)	Denominator	-0.544528	-0.696818
PWY1G-0: mycothiol biosynthesis	Denominator	-2.67198	-0.71456
PWY-7371: 1,4-dihydroxy-6-naphthoate biosynthesis II	Denominator	-3.2276	-0.751691
RHAMCAT-PWY: L-rhamnose degradation I	Denominator	-1.73493	-0.942556
FUCCAT-PWY: fucose degradation	Denominator	-1.72243	-0.983824
PWY-8131: 5'-deoxyadenosine degradation II	Denominator	-0.235811	-2.70146
Features: Top and bottom 10%
Result:
- 28/289 (9.69%) features selected
- 0/40 samples can´t be shown due to having and invalid (i.e.containing zero) log-ratio.

## Sheet: Folha2
	Numerator Features: 28 / 289 (9,69%) selected
	Search:
	Feature ID		Intercept	Group(T:PI_HIS)
	THISYN-PWY: superpathway of thiamine diphosphate biosynthesis I		-4.26005	2.88795
	PWY-6892: thiazole component of thiamine diphosphate biosynthesis I		-4.89574	2.53926
	PWY-822: fructan biosynthesis		-2.64452	2.03608
	PWY-6902: chitin degradation II (Vibrio)		-2.5542	2.02304
	PWY-821: superpathway of sulfur amino acid biosynthesis (Saccharomyces cerevisiae)		-3.81551	1.10827
	PWY0-301: L-ascorbate degradation I (bacterial, anaerobic)		-2.88505	1.01859
	PWY-5861: superpathway of demethylmenaquinol-8 biosynthesis I		-2.21889	0.942205
	PWY-5136: fatty acid β-oxidation II (plant peroxisome)		-3.06688	0.908877
	P163-PWY: L-lysine fermentation to acetate and butanoate		-3.59479	0.882722
	PWY-5838: superpathway of menaquinol-8 biosynthesis I		-1.91222	0.863302
	PWY66-389: phytol degradation		-3.30831	0.852037
	PWY-7209: superpathway of pyrimidine ribonucleosides degradation		-2.51464	0.785104
	PWY-7761: NAD salvage pathway II (PNC IV cycle)		-0.997786	0.747194
	PYRIDNUCSAL-PWY: NAD salvage pathway I (PNC VI cycle)		-0.815345	0.724255
	PWY0-1297: superpathway of purine deoxyribonucleosides degradation		0.448779	0.680358
	P124-PWY: Bifidobacterium shunt		0.00522126	0.661574
	TCA-GLYOX-BYPASS: superpathway of glyoxylate bypass and TCA		-3.40946	0.655282
	PWY-6901: superpathway of glucose and xylose degradation		-0.287858	0.622513
	GLYOXYLATE-BYPASS: glyoxylate cycle		-3.45401	0.607541
	PWY-621: sucrose degradation III (sucrose invertase)		0.241673	0.605619
	PWY3O-4107: NAD salvage pathway V (PNC V cycle)		0.0651103	0.574035
	PWY-5265: peptidoglycan biosynthesis II (staphylococci)		-1.14245	0.552437
	PWY-7185: UTP and CTP dephosphorylation I		-1.91278	0.544079
	PWY1ZNC-1: assimilatory sulfate reduction IV		-3.95606	0.525374
	PWY-7456: β-(1,4)-mannan degradation		-2.88724	0.500315
	PWY-7210: pyrimidine deoxyribonucleotides biosynthesis from CTP		-1.59267	0.487382
	PWY-7184: pyrimidine deoxyribonucleotides de novo biosynthesis I		-1.62723	0.485707
	PWY-7392: taxadiene biosynthesis (engineered)		-0.0714476	0.482379
	HEME-BIOSYNTHESIS-II: heme b biosynthesis I (aerobic)		0.194167	-0.414019
	PWY-5367: petroselinate biosynthesis		0.377861	-0.421171
	PWY-5030: L-histidine degradation III		0.673594	-0.423874
	PWY-6282: palmitoleate biosynthesis I (from (5Z)-dodec-5-enoate)		1.20139	-0.430122
	PWY-6823: molybdopterin biosynthesis		0.587156	-0.430604
	PWY-5188: tetrapyrrole biosynthesis I (from glutamate)		0.76377	-0.431735
	PWY0-1415: superpathway of heme b biosynthesis from uroporphyrinogen-III		-1.44417	-0.443835
	PWY-7242: D-fructuronate degradation		-1.91264	-0.453728
	PWY-6519: 8-amino-7-oxononanoate biosynthesis I		-0.378329	-0.492169
	BIOTIN-BIOSYNTHESIS-PWY: biotin biosynthesis I		-0.452728	-0.50142
	PWY-5154: L-arginine biosynthesis III (via N-acetyl-L-citrulline)		0.234856	-0.505092
	P125-PWY: superpathway of (R,R)-butanediol biosynthesis		0.328369	-0.508541
	PWY-7883: anhydromuropeptides recycling II		-0.193224	-0.511192
	SULFATE-CYS-PWY: superpathway of sulfate assimilation and cysteine biosynthesis		-0.257407	-0.515266
	P23-PWY: reductive TCA cycle I		-1.39523	-0.562676
	PWY-5345: superpathway of L-methionine biosynthesis (by sulfhydrylation)		-0.169345	-0.565187
	PWY-7013: (S)-propane-1,2-diol degradation		0.385086	-0.565899
	METHGLYUT-PWY: superpathway of methylglyoxal degradation		-0.475602	-0.56986
	PWY-5189: tetrapyrrole biosynthesis II (from glycine)		0.387128	-0.582813
	HEME-BIOSYNTHESIS-II-1: heme b biosynthesis V (aerobic)		-0.855858	-0.597385
	SO4ASSIM-PWY: assimilatory sulfate reduction I		-0.705564	-0.606316
	PWY-5918: superpathway of heme b biosynthesis from glutamate		0.244345	-0.633927
	PWY-5675: nitrate reduction V (assimilatory)		-0.544528	-0.696818
	PWY1G-0: mycothiol biosynthesis		-2.67198	-0.71456
	PWY-7371: 1,4-dihydroxy-6-naphthoate biosynthesis II		-3.2276	-0.751691
	RHAMCAT-PWY: L-rhamnose degradation I		-1.73493	-0.942556
	FUCCAT-PWY: fucose degradation		-1.72243	-0.983824
	PWY-8131: 5'-deoxyadenosine degradation II		-0.235811	-2.70146
