# Supplementary material for: Linking peri-implantitis to microbiome changes in affected implants, healthy implants, and saliva: a cross-sectional pilot study
Source: Front Cell Infect Microbiol. 2025 Apr 17;15:1543100. doi: 10.3389/fcimb.2025.1543100 (PMC12043654; doi:10.3389/fcimb.2025.1543100)
Supplement: Supplementary file 1 [file DataSheet1.zip › Supplementary Materials/Table S2.xlsx]

## Sheet: MetaPhlan_Bacteria
Table S2. Abundance table comprising read counts from all samples. High-quality sequences were analysed with MetaPhlAn version 4.0.6 (Blanco-Míguez et al., 2023) for determining taxa abundances using the MetaPhlAn clade-specific marker genes mpa_vOct22_CHOCOPhlAnSGB_202212 database. The number of read counts for each taxon identified at the species level per sample was retrieved and used to build…
OTU	4is	4sa	7is	7pi	7sa	10is	10sa	12is	12sa	13is	13pi	13sa	14is	14pi	14sa	18is	18pi	18sa	19is	19pi	19sa	20is	20sa	21is	21pi	21sa	23is	23pi	23sa	25is	25sa	26is	26sa	27is	27pi	27sa	28is	28pi	28sa	29is	29pi	29sa	31is	31pi	31sa	32is	32sa	33is	33sa
OTU1	316967	26112	180033	3498220	137323	18803	13733	821167	554595	1052836	1433656	81183	14450	280013	28392	452426	902555	172478	3602	1475	7419	54339	138644	66072	75142	634765	71099	360765	0	213188	37074	14775	16818	66072	72711	12633	52782	17303	14135	7595	130571	234344	2640	0	33436	0	529	788826	529
OTU2	249575	10661	46322	1375365	8553	0	0	0	15959	5488	3704	1917	20301	217646	78584	13613	127285	13263	1843	30885	5114	0	1649	1566	205	1939	145155	140274	0	15082	4083	0	0	1566	9681	5117	0	0	0	30047	207656	2309	0	0	0	0	0	0	0
OTU3	257144	0	0	229	0	0	0	103742	5572	0	64	0	0	16433	8956	4247	60833	255	5861	0	196	0	1788	0	0	0	8283	172239	0	0	0	0	1055	0	0	0	0	0	0	0	387	0	0	0	163	0	0	0	0
OTU4	113123	156	6145	76737	0	2459	0	0	4349	2759	32269	1102	35663	133031	9824	12231	169665	5837	0	6683	1218	0	0	38455	301	1477	131650	25143	1160	12892	1131	1553	579	38455	6513	1740	1520	0	0	9029	117982	527	2582	0	1191	76	0	0	0
OTU5	102879	3026	0	0	0	0	4511	0	42929	0	12442	57648	0	0	0	0	0	0	0	0	0	0	89904	0	0	25687	0	0	0	61159	1328	0	6768	0	0	37857	0	0	31745	0	0	0	0	0	0	0	114417	0	114417
OTU6	68850	0	0	0	0	0	0	0	1703	1911	64840	737	0	89993	1419	0	0	0	1665	8205	358	0	0	57456	3279	810	34644	16590	0	17671	472	0	281	57456	7853	0	0	0	0	9448	61577	0	0	0	0	0	0	0	0
OTU7	52274	643	3437	35364	628	410	0	0	8717	1368	3499	30	5788	33267	223	6311	69564	99	10	3087	1922	0	0	1397	1114	4935	85655	87167	0	14284	0	387	244	1397	19060	660	839	0	0	0	0	0	49	0	142	0	0	0	0
OTU8	90044	0	0	0	0	0	0	0	0	0	0	0	0	0	0	0	0	0	0	0	0	0	0	0	0	0	0	0	0	7407	0	0	0	0	0	0	0	0	26	0	0	0	0	0	265	0	0	0	0
OTU9	41419	21117	0	20273	22054	8594	14424	34261	378627	898	4817	17196	373	399389	45009	0	3244	15787	34792	0	107595	1008	116386	0	0	9870	42041	54303	0	4516	13279	4886	99006	0	30199	38606	172283	14707	22280	0	0	0	0	0	88200	0	1076	0	1076
OTU10	27023	0	2436	24658	0	0	0	0	30	9303	27228	1621	2185	209327	6176	5201	44277	298	0	2240	0	0	0	1750	405	1144	36630	10709	0	2388	0	0	272	1750	2433	0	0	0	0	0	640	0	0	0	0	75	0	0	0
OTU11	32428	867	323	32924	244	34353	1364	2185	43925	0	0	0	12473	57770	2308	0	0	32	307	2729	1206	0	0	42187	73785	91538	11394	13076	0	77917	13749	1728	5454	42187	0	0	72465	7054	18798	3838	112378	304	877	0	5810	0	7328	5587	7328
OTU12	49750	1169	14917	73544	0	0	0	0	0	13572	9372	2082	22157	389593	6701	11438	46721	446	1285	21363	4809	0	0	2922	0	0	232057	11594	0	8336	4300	0	3292	2922	12363	0	0	0	0	0	17962	0	28500	8862	699	0	0	0	0
OTU13	42320	1192	6401	59743	0	0	0	0	0	26608	25238	0	42190	215619	4130	19508	68411	0	0	0	0	0	0	0	0	0	55337	1911	0	1503	245	0	0	0	13320	0	0	0	0	0	16423	0	0	0	0	0	0	0	0
OTU14	34959	15473	40951	929073	49047	745633	439834	162941	154499	68922	822933	18500	163336	483997	202030	3028	3054	11266	2439	227	16366	2220	25480	41737	14010	103270	157615	211006	3196	94927	38870	128620	84047	41737	14705	6374	1115043	181222	19626	16610	98446	505349	0	0	17613	0	9783	1393615	9783
OTU15	34189	0	0	0	0	166	0	55984	172	0	0	0	0	7627	131	2550	114589	0	5988	0	0	0	218	0	0	0	3581	32960	0	0	0	0	0	0	0	0	16761	0	0	0	0	0	0	0	2729	0	0	190	0
OTU16	36996	1792	4576	73388	3782	0	0	7187	119161	2000	30705	3959	0	15408	438	655	7539	17164	0	0	0	0	2251	7901	890	22187	0	0	0	24398	0	1465	70	7901	3128	1151	0	0	0	14274	28165	6430	0	0	143	0	0	9425	0
OTU17	21237	429	13513	230840	298	0	0	0	5403	36935	242944	4060	50187	803976	12966	57913	74616	3105	934	50010	2656	0	0	65149	0	1028	293547	105103	1824	59864	1147	415	2962	65149	35273	1439	98	0	0	3151	1636	0	1084	819	0	12	0	0	0
OTU18	46462	6459	8852	20713	14654	0	0	0	39375	876	2573	1069	151	12010	1674	1565	36990	433	793	4509	14336	0	0	1356	5833	43339	71030	159927	0	130057	0	75	1291	1356	5264	975	0	0	0	62138	295746	0	0	0	1358	0	0	0	0
OTU19	26300	2942	0	0	0	0	0	0	0	0	16238	7693	48221	1179838	33275	0	0	0	4587	83080	6494	0	0	105073	4992	4895	0	0	2117	74519	8935	0	8427	105073	0	0	0	0	0	0	11249	0	0	0	0	0	0	0	0
OTU20	19800	0	0	0	3731	0	0	0	18710	1250	286	3355	0	0	0	0	0	579	0	0	0	0	442	0	0	0	0	0	0	0	0	0	3260	0	0	4409	0	0	0	0	0	0	0	0	0	0	647	0	647
OTU21	23648	395	1898	28806	0	0	0	0	404	9525	6647	723	200	50277	1352	0	0	0	0	7394	0	0	0	18	1091	421	72644	5209	0	4903	0	0	128	18	3663	0	0	0	0	0	734	0	0	0	0	0	0	0	0
OTU22	22653	300	1886	51696	288	863	0	0	0	691	3521	1270	15771	30099	711	6099	73816	974	1128	2624	870	0	0	828	560	788	27491	7779	301	1422	0	2592	0	828	4738	450	2879	295	295	3666	52638	144	1260	299	150	151	719	0	719
OTU23	25512	496	0	0	0	0	0	0	360	0	0	0	0	0	0	0	0	0	0	0	0	0	0	0	0	858	0	0	0	0	0	0	0	0	0	0	3482	0	668	0	0	0	0	0	728	0	0	0	0
OTU24	25899	2903	0	12820	5603	0	2770	0	30681	0	2355	1441	1371	41367	14548	0	26288	643	29549	0	9440	0	16215	0	0	5003	2833	69494	0	1462	3943	922	21033	0	32395	5994	22850	1158	4929	0	0	0	0	0	1303	0	0	0	0
OTU25	17584	282	7962	236258	7649	0	0	0	45339	4465	9921	8389	0	4820	1292	7154	66311	16836	1937	4913	4102	0	163	0	0	1941	38756	57330	83	0	1956	0	1228	0	1577	2418	4266	0	2515	883	161628	5225	557	0	1594	425	3115	0	3115
OTU26	12233	0	35120	190973	951	0	0	0	0	12903	8824	242	172	104474	0	79589	60100	4020	0	0	0	0	0	0	0	0	51404	17975	0	35939	0	0	0	0	0	0	0	0	0	0	0	0	0	0	0	0	0	0	0
OTU27	15201	1519	3460	39794	1201	0	0	0	14778	0	251	22220	0	2229	0	0	3154	3539	0	0	153	0	1176	0	0	20637	0	3062	0	27305	152	0	0	0	299	10449	0	0	1885	0	611	0	0	0	7734	0	33293	0	33293
OTU28	18214	0	0	114399	465	0	0	224	1912	0	277	0	115	14117	1202	0	35064	0	1380	0	664	0	1432	0	0	0	0	0	0	0	0	0	843	0	6427	358	343	0	0	0	0	0	0	0	1448	0	0	0	0
OTU29	12583	5847	36738	461928	1611	0	0	798	66719	19207	2910	2593	106	130219	1102	63175	138554	45206	2430	3832	1912	0	0	15933	2165	40207	736912	275655	7323	0	323	1271	10181	15933	16235	6311	615	0	0	0	35	0	3249	0	21768	0	1688	0	1688
OTU30	22161	714	0	0	0	0	0	0	1009	1446	0	738	0	0	0	0	810	293	0	73	78	0	0	0	224	6274	219	2268	0	530230	3906	0	226	0	224	0	0	0	0	0	435	0	0	0	0	0	0	0	0
OTU31	11285	586	0	3527	497	0	0	2495	3861	0	0	5120	0	5457	2307	0	2710	0	0	0	362	0	0	0	0	889	1640	23894	0	396	0	0	96	0	2203	0	0	0	0	0	0	0	0	0	0	0	0	0	0
OTU32	18434	905	0	0	0	270	5581	135	9105	0	101	0	0	4828	6287	0	201	1464	1012	0	4207	0	2804	0	0	21792	5545	30910	0	1198	3367	0	6011	0	0	0	9153	3165	1338	0	0	0	0	0	2411	0	0	0	0
OTU33	11366	6957	819	9968	2015	0	1150	0	2237	0	0	0	0	1206	2469	0	625	0	4332	0	6002	0	0	0	3739	25394	1374	13044	0	5438	10204	0	236	0	352	0	4049	0	19285	5238	257170	27915	0	0	3519	0	22632	0	22632
OTU34	7762	802	7554	16309	6974	0	458	2349	32336	1047	4042	17749	0	9359	383	4332	370	12185	0	0	0	0	60836	0	0	2958	0	19	0	1337	0	2095	635	0	344	37379	0	0	0	0	0	15157	0	0	0	0	2321	0	2321
OTU35	11341	0	0	8363	933	0	0	985	5010	0	1673	0	0	2383	0	771	66317	53	0	0	292	0	0	0	0	0	0	0	0	0	0	0	264	0	3205	0	0	0	0	0	0	0	0	0	0	0	0	0	0
OTU36	8272	796	39918	186472	572	0	0	0	14539	67659	98387	1247	426	377305	454	473377	119899	11555	68	55816	261	0	0	18749	1486	2221	1313519	123050	391	477740	3534	0	480	18749	56093	931	0	243	0	55	287	695	437	0	0	0	0	0	0
OTU37	4468	633	14196	118154	2964	0	0	0	0	6615	8846	1652	0	18708	0	49043	84462	7577	31	2742	181	0	0	0	0	480	53567	32772	0	32749	286	0	39	0	9100	2657	0	0	0	0	0	0	0	0	0	0	842	0	842
OTU38	10690	0	0	0	0	0	0	0	0	0	0	0	9317	13838	0	0	0	0	0	90	2358	0	0	0	0	0	0	0	0	0	0	0	0	0	0	0	0	0	0	0	0	0	0	0	0	0	0	0	0
OTU39	6732	0	3783	45887	2069	0	0	0	466	3969	7570	7092	29763	122874	4889	1064	15329	1551	552	35065	4774	0	0	11322	127	1231	87127	11254	5785	4862	2384	0	5133	11322	11098	268	0	0	0	0	0	0	8786	1905	656	0	124	0	124
OTU40	8501	14021	29479	398461	160563	220928	92901	1252556	714914	1653	21890	9618	54050	210724	191904	82329	233559	181314	11865	77	57282	232633	141460	146164	30538	250381	37225	378765	1113	142674	44973	3153	24068	146164	0	3157	487856	79322	30970	3381265	882796	420882	262	0	190213	36512	241982	38	241982
OTU41	8946	176	12525	82607	88	0	0	0	629	4119	10891	520	4853	35817	318	9956	88316	2058	0	2148	0	0	0	1451	712	2276	15947	8620	0	5621	0	362	0	1451	1482	0	2162	0	46	786	11092	220	45	125	0	301	0	0	0
OTU42	4073	144	0	19	141	0	0	0	2745	0	0	0	0	286	383	0	0	0	0	0	38	0	0	0	0	308	1460	742	0	0	0	0	0	0	0	0	1383	761	284	0	0	0	0	0	0	0	0	0	0
OTU43	11056	899	0	12156	13625	1463	3923	25608	397002	0	96	0	11710	93395	119410	0	0	903	41079	0	6804	7400	118249	0	0	0	48183	122606	0	3822	4364	196	50340	0	0	0	9471	1346	1395	0	0	0	0	0	3581	0	0	32	0
OTU44	7313	0	0	0	0	1225	2455	0	0	0	0	0	0	0	0	0	0	0	0	0	0	0	0	0	5882	8005	0	432	0	2100	5889	0	841	0	0	0	2967	3299	0	12199	55794	15714	0	0	0	0	1258	0	1258
OTU45	7383	0	0	0	0	0	0	0	0	18	1430	0	0	25484	0	0	0	0	0	696	0	0	0	319	1981	4898	0	0	0	1741	0	0	0	319	549	0	0	0	0	0	0	0	0	0	0	0	0	0	0
OTU46	9073	11050	24111	108579	36102	8812	32146	31466	199940	1445	49692	3843	13722	71047	121666	8151	179133	9864	21051	182	14324	1441	100373	46594	5717	106557	5425	41991	0	12637	10636	19596	145910	46594	26823	74607	32150	4752	11687	0	0	0	302	0	52517	298	0	17923	0
OTU47	8314	0	23482	196114	2647	0	0	0	19376	1793	19812	5757	5086	25824	715	10664	510443	20552	0	23744	8110	0	0	0	644	5466	131152	45154	1689	15376	2247	3130	4881	0	15786	2096	3582	0	27	0	1955	3546	1198	0	764	0	943	0	943
OTU48	8829	16679	0	0	3605	0	60424	558	194957	5628	0	19297	0	3944	4753	3339	4185	11465	0	0	16596	0	103530	0	0	66500	4126	104983	0	3630	104535	6007	66515	0	4076	200782	1083	0	90585	0	0	240570	0	0	27682	0	191657	0	191657
OTU49	9752	0	675	43421	0	0	0	0	74	0	0	150	0	0	0	3066	201086	1738	0	0	0	0	0	0	0	0	0	0	0	2043	0	7810	306	0	4390	0	0	0	0	0	0	0	0	0	0	0	1281	0	1281
OTU50	5193	62	0	124	0	0	0	0	5124	0	0	737	0	3724	0	0	1536	0	0	0	0	0	0	0	0	764	230	5751	0	0	0	0	0	0	0	0	84	0	0	13070	164318	2975	0	0	21	0	0	0	0
OTU51	4124	3730	30338	19368	12187	50458	196812	10200	108848	0	0	0	25535	49453	25303	0	0	2173	0	0	0	56320	25576	669	203	4586	0	0	0	20003	12631	796	15955	669	0	0	374492	26797	10146	154	0	104	0	0	4242	3379	47955	17919	47955
OTU52	3760	2392	3773	33688	1299	262	0	0	5224	0	26658	821	0	62322	0	14436	36870	4902	0	522	0	0	0	199	1358	2638	2901	7093	0	12824	1020	0	34	199	5915	764	0	0	0	0	3260	807	0	0	0	0	0	0	0
OTU53	4142	4196	28991	4183477	229652	2253179	582041	103946	753667	65851	479926	25510	233008	792507	463831	86518	203245	99547	4659	1396	43029	399160	295905	2820	10100	137188	167931	227849	25298	144166	65393	81193	86753	2820	8105	25468	146553	41011	18072	801238	489006	458341	3004	3293	250431	30778	267417	263692	267417
OTU54	2925	0	15	9258	0	0	0	0	0	0	1718	4026	15951	63963	1669	741	32992	739	0	3738	0	0	0	6035	0	0	11338	2452	373	2102	283	500	0	6035	2102	0	792	46	0	2233	43484	0	256	0	0	750	0	0	0
OTU55	3634	0	6238	18800	0	0	0	0	0	0	0	164	1130	3033	0	0	0	0	0	0	0	0	0	0	0	0	2738	2698	0	3628	0	0	0	0	0	0	7600	3710	777	0	0	0	13706	8797	1151	0	0	0	0
OTU56	4353	0	0	0	0	0	0	0	1631	0	0	0	102551	401409	24945	0	0	0	214	231	3510	4957	141	0	0	0	0	0	0	1480	2682	0	0	0	0	143	7634	7874	1449	0	0	0	0	0	0	0	0	0	0
OTU57	6481	1280	0	0	0	0	0	0	1599	0	0	0	0	0	0	0	0	0	0	0	0	0	0	0	0	0	0	0	0	0	2967	0	0	0	0	0	809	0	823	0	0	0	0	0	0	0	0	0	0
OTU58	3625	0	0	0	0	529	0	0	147	0	0	0	515	3697	635	0	0	0	0	0	0	639	0	3742	1282	9622	0	0	0	0	0	0	0	3742	0	0	15807	0	145	12967	135198	6373	0	0	0	0	73	6103	73
OTU59	3205	107	1216	11344	0	0	0	0	0	767	767	0	7504	22430	163	711	7719	376	53	746	223	0	0	368	396	1464	2744	1768	0	3592	409	55	0	368	331	0	2461	723	56	380	14050	380	0	0	0	0	0	0	0
OTU60	3195	0	4426	46607	547	0	0	0	12200	4965	24211	9247	3049	27718	498	4906	26153	1881	1173	37732	1631	0	0	131251	0	0	235589	46648	2084	6679	9947	314	1108	131251	18841	2262	4273	0	1534	0	0	0	0	0	0	0	14798	0	14798
OTU61	3002	0	457	1711204	109	0	0	9	0	6094	1761	0	0	69118	565	15960	0	0	0	3997	4999	79	177	0	0	3538	0	0	0	0	89	863398	4491	0	0	0	0	0	0	0	0	1549	641	0	0	0	0	940	0
OTU62	2765	153	53	8779	0	0	0	0	521	0	105	0	1143	4331	362	251	2417	0	153	0	0	0	0	0	1167	3993	677	3383	0	5568	53	0	0	0	0	0	4502	509	204	1887	50498	1549	0	0	314	0	457	416	457
OTU63	3376	657	0	3757	0	0	0	0	1631	0	0	0	0	0	1422	0	0	0	1473	0	0	0	0	0	3410	8645	734	1023	0	0	0	0	0	0	0	0	1968	753	0	73793	230468	52118	0	0	0	0	0	0	0
OTU64	2190	1824	642	10345	0	0	383	0	0	0	0	0	0	1168	1572	0	0	0	0	0	769	0	45	0	8463	14896	2055	13474	0	2650	6014	0	0	0	0	1723	651	0	14947	0	0	0	0	0	3147	0	13413	1516	13413
OTU65	2468	0	0	0	0	0	0	0	0	0	0	0	0	0	0	0	0	0	0	0	0	0	0	0	0	659	0	0	0	5963	0	0	0	0	0	0	6004	0	0	0	0	0	0	0	0	0	0	0	0
OTU66	2125	0	2565	48890	0	0	0	0	10623	2709	19958	9358	4633	29986	1234	4854	21512	609	227	33751	1627	0	0	115201	0	0	241900	61814	2393	8841	844	0	1095	115201	21736	2710	8181	0	3224	0	0	0	0	0	0	0	1571	0	1571
OTU67	1568	812	775	28156	165836	0	15130	18272	731152	6377	6935	228483	0	0	0	24338	113789	91132	0	0	11304	0	240639	0	0	99699	0	0	0	25413	3509	0	18778	0	0	308193	0	0	24756	0	0	0	0	0	43642	0	80511	0	80511
OTU68	1515	0	53625	310544	2241	2715	0	0	7939	5643	29963	2032	316	331710	546	70658	77853	8324	1470	4572	718	0	0	3178	0	2855	110447	12774	107	82452	1837	964	212	3178	26149	698	3108	0	0	314	353	426	1432	333	0	2711	0	0	0
OTU69	1811	0	2941966	1209021	103350	0	0	0	26332	330075	46527	1579	0	43758	0	1868246	235554	121396	0	643	0	0	0	0	0	24081	0	209751	0	317895	0	2170	0	0	159	212	0	0	0	263	0	1777	0	0	0	0	0	0	0
OTU70	1899	884	0	0	0	0	0	0	438	0	0	0	0	1501	0	0	0	0	0	0	3599	0	0	614	307	3899	305	3921	0	647	6538	0	0	614	0	0	4786	0	14547	0	0	0	0	0	321	0	2846	0	2846
OTU71	1443	0	0	0	0	0	0	0	27	0	0	0	0	0	0	0	4608	0	0	0	0	0	0	0	0	0	796	7782	0	5735	0	0	0	0	0	0	0	0	0	0	0	0	0	0	0	0	0	0	0
OTU72	1730	0	0	20636	1299	0	0	0	3431	0	0	112	0	5766	166	0	12415	0	0	0	0	0	422	0	0	0	0	0	0	0	56	0	1079	0	0	0	0	0	0	0	0	0	0	0	0	0	0	0	0
OTU73	2223	4727	0	0	0	0	0	0	2672	0	0	0	0	0	221	0	0	0	0	0	0	0	0	0	0	469	0	0	0	0	0	0	2482	0	0	0	6006	458	0	0	0	0	0	0	0	0	0	0	0
OTU74	1485	0	0	801	0	0	0	2306	22385	0	0	14704	0	0	0	0	0	1491	0	0	107	0	45009	0	0	1380	0	0	0	2211	0	0	1633	0	0	8297	0	0	0	0	0	0	0	0	0	0	1414	0	1414
OTU75	1131	0	7253	12708	156	0	0	0	968	350	8245	1475	0	23510	0	8661	6330	5278	0	1744	0	0	0	0	1459	639	26067	7964	0	10467	0	0	51	0	580	0	0	0	0	185	1618	0	0	0	0	0	329	0	329
OTU76	1710	0	0	0	0	0	0	0	3178	0	7966	218	0	147	0	0	0	0	0	0	0	0	0	0	769	2203	0	0	0	1141	0	0	0	0	0	0	0	0	0	0	0	0	0	0	0	0	0	0	0
OTU77	1024	1761	2892	57630	2294	0	660	0	45385	0	34845	12904	0	37224	0	2563	13661	1469	0	88	4291	0	33052	0	0	6457	1759	4145	0	34851	6724	39	8372	0	1970	66865	2108	0	29509	0	210	656	0	0	38	0	5197	0	5197
OTU78	1235	0	5056	239	63	0	0	0	160	79	17941	0	0	12389	0	0	0	0	729	3134	0	0	0	0	0	0	6697	17694	0	1302	0	2210	0	0	1567	0	0	0	0	0	1643	0	0	0	0	0	0	0	0
OTU79	775	0	24064	67313	3175	0	0	137	8414	68229	26389	7747	0	53375	1819	36991	59120	45551	0	0	0	0	1776	0	0	28395	6970	154	0	723	0	1532	241	0	17839	771	0	0	0	0	0	6604	0	0	0	0	0	4370	0
OTU80	1216	0	7201	43295	0	0	0	0	1960	418	0	0	0	16060	0	0	0	0	0	4044	740	0	0	0	0	0	0	0	0	509	0	0	0	0	0	0	0	0	0	0	0	0	0	0	0	0	0	0	0
OTU81	1035	0	0	0	0	0	0	0	0	0	0	0	0	0	0	0	0	0	0	0	0	0	0	0	0	0	0	0	0	0	0	0	0	0	0	0	2965	0	0	0	0	0	0	0	0	0	0	0	0
OTU82	848	5886	88553	294253	534897	1174	88913	2555	470933	207592	44294	142038	0	0	7950	145080	85944	610368	0	0	29295	13725	553484	0	0	437961	1812	1199	0	3972	3056	4535	581866	0	6006	859181	917	0	34504	0	0	2651	0	0	47580	0	54285	1881	54285
OTU83	1079	0	385	10062	0	0	0	0	0	3094	2297	54	3962	44840	317	24769	40790	433	105	611	104	0	0	373	0	0	16782	2035	0	4559	0	0	0	373	3208	0	1017	0	0	0	2741	0	0	104	0	0	0	0	0
OTU84	971	0	0	0	0	0	0	0	0	0	0	0	0	1897	0	0	0	0	0	0	0	0	0	0	0	1780	0	0	0	5464	0	0	0	0	0	0	0	0	0	0	0	0	0	0	0	0	0	0	0
OTU85	1195	338	370	17960	2021	0	0	0	0	0	0	0	0	20348	0	0	106049	12456	0	2563	1965	0	0	10366	35994	77547	0	0	0	83495	0	0	0	10366	0	0	0	0	0	0	0	0	0	0	0	0	0	0	0
OTU86	697	0	586	2191114	34625	0	0	3629	22308	3913441	2482614	35854	0	1975	404	314925	2630923	13877	0	0	0	0	0	0	0	59348	0	0	0	0	0	217	0	0	0	54	0	0	0	0	0	0	0	0	2935	0	0	108	0
OTU87	497	0	524106	884701	41509	0	0	0	22902	338018	4152	6907	0	0	0	429923	293142	126671	39	3034	0	0	1467	0	0	0	0	0	0	0	0	1052	2954	0	243	904	0	0	0	0	0	0	0	0	2340	0	0	0	0
OTU88	659	0	0	0	0	0	0	0	0	0	0	0	0	0	0	0	0	0	0	0	0	0	0	0	0	0	0	0	0	0	0	0	0	0	0	0	0	0	0	0	0	0	0	0	0	0	0	0	0
OTU89	507	0	0	0	0	0	0	0	210	0	0	0	0	0	0	0	0	0	0	0	0	0	0	0	0	27	0	0	0	0	0	0	0	0	0	373	0	0	145	0	40	124	0	0	0	0	3456	0	3456
OTU90	903	0	0	0	0	0	0	0	0	0	0	0	0	3603	0	0	0	0	0	710	0	0	0	0	0	0	3423	0	0	0	0	0	0	0	0	0	0	0	0	0	0	0	0	0	0	0	0	0	0
OTU91	602	1016	2547	279773	30926	211961	43331	96828	190983	426	18352	1725	36073	158584	69175	119	0	13176	1741	0	9041	19360	30141	38675	5277	23813	22439	47826	228	47277	18817	29853	26137	38675	7588	6360	62477	14342	10460	198378	106699	114541	227	0	59825	2440	20760	9557	20760
OTU92	419	0	7530	108	3405	0	538	0	11365	1325	10420	66182	0	1451	0	1371	3643	3794	0	0	655	0	20290	0	0	2433	677	0	0	22302	1050	0	1211	0	0	44134	0	0	4625	0	0	0	0	0	0	0	4093	0	4093
OTU93	712	0	5102	53471	0	0	0	0	333	737	514	0	0	641	0	4102	82582	1151	0	3474	0	0	0	0	0	0	83072	48126	0	11148	0	798	0	0	3049	0	0	0	0	0	0	0	123	0	191	0	0	0	0
OTU94	833	180	0	0	0	120	299	0	3522	0	16739	0	0	0	0	0	0	0	0	0	0	0	0	0	0	0	2349	49169	0	0	0	9911	19689	0	0	0	15785	624	0	0	0	0	0	0	0	0	0	0	0
OTU95	625	0	0	0	0	0	0	0	0	0	0	0	0	1128	0	0	0	0	0	0	0	0	0	0	0	0	0	0	0	0	0	0	0	0	0	0	178	0	0	0	0	0	0	0	0	0	0	0	0
OTU96	559	229	0	0	0	0	0	0	56	0	0	0	0	0	0	0	0	0	0	993	28	0	0	0	0	0	0	0	0	0	0	0	0	0	0	0	0	0	0	0	0	1098	0	0	0	0	0	0	0
OTU97	581	0	0	0	0	0	0	0	0	620	3036	4623	0	10492	23	0	0	0	0	0	0	0	0	265	0	0	0	0	0	1190	0	0	0	265	0	0	0	0	0	0	0	0	0	0	0	0	0	0	0
OTU98	434	0	0	0	0	0	872	0	2895	0	0	0	0	0	1287	0	0	0	0	0	0	326	0	0	1170	8236	0	0	0	0	584	0	116	0	0	0	863	768	0	1171	8137	2769	0	0	322	0	980	0	980
OTU99	557	0	995	1594	0	0	0	0	579	359	2756	372	0	977	0	5584	68522	2127	0	7140	0	0	0	247	284	167	51758	15927	0	246	0	0	616	247	252	0	0	0	0	0	0	0	0	0	0	0	0	0	0
OTU100	543	0	0	0	0	0	0	0	122	0	0	0	0	975	0	0	0	0	41	0	0	0	0	0	5367	9177	0	3278	0	759	980	0	0	0	0	0	242	0	0	6666	38063	0	0	0	0	0	0	0	0
OTU101	387	14011	2329	373727	36613	637431	194417	146515	93354	0	0	194	34603	31420	68757	0	0	4447	63	0	35030	22558	50444	8384	2075	123404	1638	42207	836	98601	91915	1449	16982	8384	0	29483	223406	45105	94936	0	0	39209	0	0	37205	0	74331	0	74331
OTU102	387	0	0	0	0	0	0	0	0	0	65	0	0	0	0	0	0	0	0	0	0	0	0	0	0	0	0	0	0	0	0	0	0	0	0	0	0	0	0	0	0	0	0	0	0	0	0	0	0
OTU103	403	0	176	7522	0	0	0	0	0	0	203	0	1252	81511	545	0	0	0	0	95	0	0	0	10796	0	84	10740	2924	0	1105	0	0	0	10796	1019	0	0	0	0	0	2672	0	0	0	0	0	0	0	0
OTU104	309	13919	1449	111788	491322	152109	63689	77498	642830	2848	740	7430	48690	100269	314079	724	0	249120	4907	579	225014	23962	40461	0	990	11845	128053	260433	16139	29478	211052	15164	165532	0	899	31597	269586	107852	120101	165	0	26214	0	0	92036	9799	55219	1410	55219
OTU105	465	0	0	0	0	0	0	0	0	0	0	0	0	0	0	0	0	0	0	0	0	0	0	0	0	0	0	0	0	1122	0	0	0	0	0	0	0	0	0	0	0	0	0	0	0	0	0	0	0
OTU106	372	0	0	97	0	0	0	0	0	0	0	0	0	0	0	0	3028	0	0	0	0	0	0	0	0	0	0	0	0	0	0	819	0	0	0	0	0	0	0	0	0	0	0	0	0	0	0	0	0
OTU107	348	247	0	0	0	0	0	0	0	0	0	0	0	1390	51	0	0	0	0	0	0	0	0	0	0	374	0	0	0	672	0	0	897	0	0	0	185174	1569	3909	0	0	0	0	0	0	0	0	0	0
OTU108	317	0	0	1453	0	0	0	0	0	0	0	0	0	0	0	0	488	0	0	0	0	0	0	0	0	0	0	0	0	0	0	0	0	0	0	0	0	0	0	0	0	0	0	0	0	0	0	0	0
OTU109	176	0	1909	44435	1064	0	0	0	0	0	0	225	0	4136	0	0	0	0	0	0	45	0	0	0	0	0	0	0	0	948	0	0	0	0	0	45	0	0	0	0	0	0	0	0	0	0	0	0	0
OTU110	218	0	4346	36711	0	0	0	0	0	742	1759	0	1440	59152	0	4092	8047	0	0	110	0	0	0	0	0	0	75991	5950	0	1337	0	0	0	0	509	0	0	0	0	0	310	0	1131	377	0	0	0	0	0
OTU111	268	0	401	12827	412	0	0	0	1330	2142	34759	5866	0	0	0	492	266	0	0	0	0	0	0	0	945	1080	5090	13465	0	5268	0	726	0	0	0	0	0	0	0	0	0	0	0	0	0	0	1131	0	1131
OTU112	179	30695	2490	16755	38495	679848	215354	5538	210837	79743	490185	58484	17779	28044	96824	42785	265426	143787	19235	0	24743	7700	49070	0	0	4273	10512	18358	4114	20751	15546	48108	127624	0	1563	36610	62440	37122	18147	708	6141	66347	0	432	360466	6118	6476	1248	6476
OTU113	196	0	1296	37620	0	0	0	0	0	2306	1372	0	0	34609	7	0	0	0	0	1724	0	0	0	0	0	0	52260	3743	0	22051	0	0	0	0	588	0	0	0	0	0	1425	0	0	0	0	0	0	0	0
OTU114	219	0	0	3753	156	0	0	0	0	0	0	0	0	0	0	0	0	0	0	0	0	0	0	0	84345	66150	0	0	0	0	0	0	0	0	0	0	0	0	0	16668	132109	5338	0	0	0	0	0	0	0
OTU115	135	1139	0	0	0	8948	29983	0	14291	0	0	0	6407	13307	92572	0	0	6527	0	0	546	6167	24515	12132	11674	180702	0	0	0	6446	7944	0	0	12132	0	0	25721	1796	20274	901923	371343	399366	0	0	0	1625	73745	0	73745
OTU116	191	0	38	2367	0	0	0	0	20	0	0	0	0	746	0	0	0	0	2164	1010	0	0	0	10865	0	0	22250	1864	472	1769	0	0	0	10865	0	0	0	0	0	0	0	0	0	0	0	0	0	0	0
OTU117	178	0	5820	23610	4475	0	0	0	0	6789	31249	2522	0	38336	589	132100	371696	47560	0	23863	2031	0	0	0	0	3424	75002	31083	0	53909	0	0	124	0	4750	576	0	0	0	0	0	0	0	0	0	0	213	0	213
OTU118	94	0	299	17516	257	0	0	0	471	0	718	48	0	1492	0	0	2541	0	0	0	0	0	0	0	0	46	7407	10456	0	12227	0	0	0	0	501	0	0	0	0	0	3458	0	0	0	0	0	0	0	0
OTU119	83	0	0	5522	0	0	0	0	0	0	459	0	0	5511	0	1456	12571	911	0	43	0	0	0	4587	0	0	0	0	0	0	0	0	0	4587	1814	0	6190	539	0	0	0	0	0	0	0	0	0	0	0
OTU120	42	806	0	0	0	0	0	0	0	0	0	0	0	0	62	0	0	0	1387	0	982	0	0	0	0	0	0	0	0	424	2936	0	0	0	0	0	654	0	1837	55747	500358	31247	0	0	0	0	3377	0	3377
OTU121	0	167192	0	0	146768	0	388214	0	79340	0	0	0	0	1121	407690	0	0	25993	0	0	82063	0	29996	0	0	361642	131	905	0	10856	641691	0	9978	0	0	46774	11331	8787	759403	0	1830	3769086	0	0	164291	0	129583	0	129542
OTU122	0	58309	0	75	48242	184	99353	824	106025	0	0	0	1390	3986	115367	0	0	0	0	0	45766	0	11407	0	365	952212	0	1181	0	3549	209925	0	171008	0	0	5536	784	38	167069	0	0	870864	0	0	84914	0	501771	0	501752
OTU123	0	48351	6637	511600	291164	8919	99630	296	220006	0	0	0	15909	37911	222130	0	0	188097	0	0	83546	2907	241903	0	0	23134	33019	31988	69	5953	141344	1356	253376	0	107	203210	6501	27132	87682	1239	5742	854701	0	0	118730	1092	504768	367	504768
OTU124	0	34491	0	0	9190	5892	6700	11753	241116	0	0	0	7560	55885	87348	0	0	639	0	0	30522	0	3260	10352	45590	148864	0	527	0	24346	598664	0	12252	10352	0	7107	153149	9310	308921	0	0	144919	0	0	82139	0	196710	0	196710
OTU125	0	35024	0	0	0	0	106017	233	1451988	0	0	18934	0	0	5943	0	0	0	0	0	24672	0	229261	0	0	0	0	58	0	96	10441	0	131838	0	0	0	340	0	171577	0	0	0	0	0	7304	0	2350	0	2350
OTU126	0	17812	0	0	0	5069	113078	0	0	0	0	0	4560	37299	189793	0	0	0	0	0	0	0	0	0	0	0	530	455	0	5577	106301	0	0	0	0	0	40436	1315	246900	0	0	0	0	0	1153	0	1326	0	1326
OTU127	0	25569	0	0	0	0	0	31913	102056	0	515	69	0	0	0	0	0	0	0	0	0	14599	10114	0	0	0	0	11481	0	1898	994	3010	13922	0	0	0	11607	164	1775	0	0	0	0	0	38917	0	9392	0	9392
OTU128	0	14925	0	0	0	493	65386	0	0	0	0	0	0	0	0	0	0	0	0	0	0	0	0	0	0	0	0	0	0	3636	129260	0	0	0	0	0	13907	204	275614	0	0	0	0	0	0	0	3378	0	3378
OTU129	0	19675	26817	11837	52405	30474	138725	771	89950	0	0	0	11434	156236	1033012	0	0	14172	16453	0	130367	14593	6771	476	20125	315951	0	693	697	25567	28943	0	63909	476	0	1437	66566	29547	14969	56595	220942	301321	0	0	0	335	84166	0	84166
OTU130	0	15290	1165	2930	15352	24743	48471	58	118092	0	140	0	56858	198114	184589	0	4066	46902	182	0	21919	4472	10565	0	0	4990	198	41736	3122	68606	24256	0	815	0	0	1294	96338	32091	25199	0	0	0	0	0	50366	620	7846	0	7846
OTU131	0	11244	11230	117615	55080	20249	78041	0	8835	0	0	0	12467	16088	287479	0	0	29469	121	0	22283	6552	96149	1443	0	26366	1908	1669	0	8372	98885	0	0	1443	0	472	49896	6896	128423	0	0	857240	0	0	163056	125	76036	126	76036
OTU132	0	9214	0	0	0	0	4464	0	0	0	0	0	0	220	1594	0	0	0	0	0	1723	0	0	0	0	19544	0	0	0	0	12654	0	5449	0	0	0	0	0	155002	0	0	0	0	0	0	0	56	0	56
OTU133	0	8177	335	1437	9034	1445	15542	0	35520	0	3135	401	8075	18581	60556	0	0	3237	0	0	6906	551	15819	0	0	45303	1259	2883	0	3118	39467	1930	39639	0	0	33815	1359	0	34401	0	0	51845	0	0	52472	0	34300	557	34315
OTU134	0	6112	4297	16037	1160498	1560	117091	10634	1039847	21940	57617	383505	2469	7398	85300	3243	1788	348536	0	0	44834	8887	945962	0	1102	1079909	13819	14503	0	3885	23447	1322	285128	0	540	287277	2269	0	196812	0	0	4971	0	0	168972	0	117789	356	117789
OTU135	0	5878	0	2346	12063	0	2406	0	80923	0	0	0	1305	2065	94326	0	0	46330	0	0	37987	2488	139066	0	0	8170	5557	5697	336	5553	151543	0	50617	0	0	36757	10442	1064	49624	0	0	60619	0	0	30402	0	17071	2011	17071
OTU136	0	7498	0	0	49288	178	50694	368	151551	0	0	0	0	0	0	0	0	189	0	0	0	189	7793	0	0	78669	357	1377	189	190	7750	0	165547	0	0	0	0	0	15521	0	0	500634	0	0	0	0	38580	0	38580
OTU137	0	6502	0	13000	1192	589	6682	0	1409	0	0	409	3599	2645	9210	0	0	729	2579	0	3786	694	1652	0	1332	22019	1924	12564	0	3152	24380	5131	1177	0	0	0	11932	2687	51823	1626	7607	14216	0	0	0	0	12427	768	12427
OTU138	0	6838	0	0	0	0	0	0	0	0	0	0	0	0	0	0	0	0	0	0	3561	0	0	0	0	0	0	0	0	777	18170	0	0	0	0	0	0	0	18233	0	0	0	0	0	0	0	0	0	0
OTU139	0	6922	0	0	0	0	8522	0	228013	0	0	70775	0	0	0	0	0	0	0	0	0	0	0	0	0	0	0	198	0	0	1257	0	3098	0	0	1453	0	0	0	0	0	0	0	0	2109	0	0	0	0
OTU140	0	4817	0	0	0	0	832	0	0	0	0	0	0	0	54	0	0	0	0	0	6908	0	1328	0	0	10294	1202	72	0	2963	15224	0	10544	0	0	7440	1056	491	27280	0	0	153635	0	0	1249	0	39852	0	39852
OTU141	0	3143	0	2351	66914	1610	32121	1904	76019	0	822	1679	3896	5048	80014	0	0	32553	0	0	39950	844	50363	844	0	35622	3092	5547	0	3816	92332	4095	185291	844	0	100111	5265	69	38141	828	1057	1428490	0	0	77600	84	27560	169	27560
OTU142	0	4070	0	0	1314	4437	63856	0	68984	0	0	0	758	2693	56834	0	0	4651	3020	0	9941	0	3711	0	0	0	0	1308	0	176	5234	0	6403	0	0	11130	4534	2859	23290	0	0	0	0	0	11079	0	0	0	0
OTU143	0	2498	869	7085	100169	10784	72469	270	72569	193	134	2016	13238	27270	288870	0	322	7254	2112	0	114614	0	1279	2741	66	82399	6315	4921	0	7027	161627	9396	366263	2741	0	25676	19599	3965	92152	9563	6508	615341	0	0	80048	456	124331	4825	124331
OTU144	0	3404	0	0	0	0	2528	0	53193	0	0	29310	0	0	0	0	0	3770	0	0	7578	0	87713	0	0	8219	2477	3910	0	38466	13749	0	4007	0	126	36770	0	0	27801	0	0	0	0	0	5756	0	81667	0	81667
OTU145	0	3389	0	0	548	0	0	0	5429	0	0	0	0	0	0	0	0	0	0	0	1627	0	645	0	0	836	0	0	0	0	1058	0	2095	0	0	7049	0	0	2617	0	0	0	0	0	1669	0	4826	0	4826
OTU146	0	2836	0	0	0	0	0	0	0	0	0	0	0	0	1506	0	0	0	0	0	150	0	0	0	2827	18607	0	0	0	1152	7860	0	0	0	0	1205	2072	0	19345	0	0	0	0	0	1186	0	8546	0	8546
OTU147	0	3750	0	2156	3147	19987	25269	169	24720	0	0	694	23999	35563	85179	0	0	5997	0	0	6897	6072	20002	623	5036	68827	0	2267	0	11409	14807	0	1229	623	0	0	23260	5998	4341	190511	266082	141688	0	0	20120	0	18442	0	18442
OTU148	0	2504	0	0	0	0	0	0	0	0	0	0	0	0	0	0	0	0	0	0	0	0	0	0	1165	1940	0	0	0	3877	12699	0	0	0	0	0	465	0	40555	0	0	0	0	0	0	0	19132	0	19132
OTU149	0	2051	0	0	9430	0	3845	13	660858	0	0	103971	0	0	426	0	0	5160	0	0	6778	0	38158	0	0	38396	0	0	0	197	1834	0	48062	0	0	441756	0	0	24337	0	0	0	0	0	3347	0	24804	0	24804
OTU150	0	2529	0	0	0	0	0	0	0	0	0	0	0	0	0	0	0	0	0	0	1636	0	0	0	0	888	0	0	0	2736	153067	0	0	0	0	0	0	0	17358	0	0	595072	0	0	0	0	22333	0	22333
OTU151	0	2254	0	17044	18647	0	1803	702	18002	0	0	0	277	0	3336	0	0	10048	1516	0	7137	0	2471	0	9017	20672	91	15349	0	19504	20887	0	1027	0	0	0	7852	713	14794	33301	411972	162507	0	0	2686	445	25859	2503	25859
OTU152	0	2132	0	0	26664	0	416	0	12917	0	97	3050	0	0	2457	0	0	0	0	0	1089	0	5951	0	0	5620	0	117	0	0	5279	0	1388	0	374	24737	0	0	0	0	0	26218	0	0	1238	0	12695	0	12695
OTU153	0	1728	0	1058	126	0	4304	0	12606	0	0	0	0	0	6988	0	0	0	0	0	5112	0	0	0	2492	22876	0	0	0	3943	23060	0	5530	0	0	0	3464	3268	17796	0	0	0	0	0	0	0	0	0	0
OTU154	0	1520	0	1131	1412	0	0	0	6065	0	0	0	0	1200	1762	0	0	0	614	0	3336	0	0	0	4060	16931	38	540	0	49907	19125	0	4615	0	0	80	0	0	0	0	0	0	0	0	0	0	309	0	309
OTU155	0	1733	0	0	0	0	0	0	6383	0	0	0	0	0	846	0	0	2461	3390	0	5337	0	0	0	0	885	0	0	0	7266	5733	0	279	0	0	0	3108	0	788	0	0	332	0	0	0	0	9680	0	9680
OTU156	0	1413	0	0	0	0	552	0	5984	0	0	0	0	0	0	0	0	244	0	0	3703	0	11171	0	0	0	0	0	0	0	1198	0	0	0	0	12825	0	0	27078	0	0	0	0	0	536	0	5330	0	5330
OTU157	0	1292	0	0	0	0	0	0	0	0	0	0	548	1095	3636	0	0	0	0	0	0	0	0	0	0	0	0	0	0	0	0	0	0	0	0	0	5903	0	0	0	0	0	0	0	0	0	0	0	0
OTU158	0	825	0	0	0	0	0	0	0	0	0	0	0	0	0	0	0	0	0	0	0	0	0	0	0	0	0	0	0	0	0	0	305	0	0	0	0	0	0	0	0	0	0	0	0	0	0	0	0
OTU159	0	753	0	76	0	0	207	0	76	0	0	0	0	149	2155	0	0	0	0	0	220	0	0	0	0	2897	0	0	0	0	2645	0	0	0	0	0	214	69	4249	0	137	2020	0	0	2730	0	5353	0	5353
OTU160	0	669	0	1609	3384	0	3926	1206	8710	0	0	0	1416	268	4556	0	0	0	0	0	0	0	0	0	1894	1418	0	0	0	1031	5528	0	0	0	0	0	13200	2935	5393	0	0	0	0	0	0	0	0	0	0
OTU161	0	741	0	0	1122	0	368	0	16786	0	0	12598	0	0	0	0	0	0	0	0	243	0	18943	0	0	2598	0	0	0	0	0	0	0	0	0	5878	0	0	4664	0	0	0	0	0	0	0	75662	0	75662
OTU162	0	621	0	0	4546	0	776	0	16505	0	768	15117	0	0	0	156	0	543	0	0	1553	0	14769	0	0	1931	158	0	0	0	2754	0	7110	0	151	22285	0	0	4264	0	0	8708	0	0	2344	0	9313	0	9313
OTU163	0	785	0	0	0	0	241	0	316	0	0	0	0	0	4094	0	0	0	0	0	1005	0	0	0	6029	9155	0	0	0	0	17364	0	0	0	0	0	0	0	37959	0	0	103139	0	0	15609	0	11613	0	11613
OTU164	0	737	0	0	0	0	0	0	352	0	0	0	0	0	4054	0	0	0	0	0	0	0	0	0	0	0	0	162	0	0	114624	0	584	0	0	0	0	0	16571	0	0	0	0	0	0	0	0	0	0
OTU165	0	529	0	0	0	0	0	0	0	0	0	0	0	0	2626	0	0	0	0	0	0	0	0	0	0	0	0	0	0	0	25784	0	0	0	0	0	0	0	2562	0	0	0	0	0	0	0	0	0	0
OTU166	0	532	0	3540	15506	0	842	0	1196	0	0	1382	0	0	680	0	0	6435	0	0	6589	0	195	0	1003	1605	0	72	0	2011	19045	0	14674	0	0	391	0	0	4504	0	0	0	0	0	0	0	2229	0	2229
OTU167	0	412	0	0	139	1475	7217	0	8042	0	0	0	18075	25975	44063	0	0	0	0	0	0	942	80	0	0	0	0	0	0	98	9156	0	440	0	0	0	20	10708	3119	0	0	0	0	0	0	0	0	0	0
OTU168	0	347	0	9564	12476	11554	7118	37	49466	0	0	421	354	7374	1679	0	0	0	0	0	222	0	0	0	0	0	882	2146	0	18514	2578	940	6157	0	0	0	4203	1999	2979	0	0	0	0	0	0	0	9181	0	9181
OTU169	0	318	0	160	16291	0	9685	0	2916	0	0	32	0	0	1196	0	127	20563	0	0	4895	0	0	0	0	1821	0	0	0	0	1088	0	8989	0	0	17327	459	64	3367	878	2500	206780	0	0	3557	0	45963	0	45963
OTU170	0	423	0	766	52262	0	6494	0	0	0	0	0	0	0	0	0	0	0	0	0	1514	0	50816	0	0	2636	0	0	0	0	0	0	0	0	0	0	53	0	14897	0	0	0	0	0	0	0	2760	0	2760
OTU171	0	548	1452	8231	130842	0	0	0	111172	0	0	164139	0	0	99	0	0	8827	0	0	1950	0	228558	0	0	2986	0	0	0	5915	5915	641	24534	0	0	202479	0	0	1690	0	0	0	0	0	7887	0	70904	0	70904
OTU172	0	275	0	1823	5307	0	256	0	6198	0	0	5274	0	0	0	0	0	0	0	0	840	0	2354	0	0	2153	0	0	0	1094	665	0	339	0	0	16391	0	0	8519	0	0	0	0	0	1618	0	1542	0	1542
OTU173	0	375	0	99168	18531	0	0	0	4642	0	589	12868	0	0	0	0	0	0	0	0	0	0	0	0	0	0	0	0	0	0	0	0	25	0	730	0	0	0	0	0	0	0	0	0	5901	0	0	0	0
OTU174	0	261	0	0	0	0	0	0	0	0	0	0	0	0	0	0	0	0	0	0	0	0	0	0	0	0	0	0	0	0	0	0	0	0	0	0	0	0	0	0	0	0	0	0	0	0	0	0	0
OTU175	0	306	0	0	0	0	0	0	0	0	0	0	0	0	0	0	0	0	0	0	0	0	0	0	0	0	0	0	0	164	956	0	0	0	0	0	0	0	0	0	0	0	0	0	0	0	15027	0	15027
OTU176	0	250	0	0	0	0	0	0	0	0	0	0	0	0	0	0	0	0	0	0	0	0	0	0	0	0	0	0	0	0	39094	0	0	0	0	0	0	0	157	0	0	0	0	0	0	0	0	0	0
OTU177	0	192	0	1432	319	0	95	0	93	0	97	0	93	560	2323	0	0	0	0	0	2366	0	0	0	190	17385	0	0	0	2882	55415	0	933	0	5583	360137	30579	7111	129456	0	0	10946	0	0	547	0	287	0	287
OTU178	0	350	0	0	0	0	0	0	0	0	0	0	11126	196434	11138	0	0	0	0	0	0	0	0	0	0	0	0	0	0	6431	6692	0	20950	0	0	0	194421	937	2583	0	0	0	0	0	0	0	0	0	0
OTU179	0	180	0	300	710	1254	3705	264	25379	0	0	502	336	188427	82564	0	0	0	2469	0	13593	0	0	0	0	2354	0	1251	0	0	4051	0	4419	0	0	0	17503	405	9574	0	0	0	0	0	0	0	0	0	0
OTU180	0	164	0	1081	5778	249	248	1543	8596	0	0	0	3775	12140	9723	0	0	6897	0	0	3077	0	0	0	0	568	0	328	0	252	1654	2681	4467	0	0	1948	9939	1068	2951	0	0	0	0	0	1778	0	0	0	0
OTU181	0	72	0	0	0	0	0	0	0	0	0	0	0	258	0	0	0	0	0	186	0	0	0	0	0	0	0	0	0	4710	0	0	0	0	460	0	0	0	0	0	0	0	0	0	0	0	0	0	0
OTU182	0	101	0	0	0	0	0	0	2435	0	0	0	0	0	0	0	0	0	0	0	0	0	0	0	856	10735	0	0	0	304	13202	0	1482	0	0	0	2572	105	34222	0	0	0	0	0	0	0	0	0	0
OTU183	0	94	2735	0	13971	0	4760	0	41407	0	1280	56825	0	0	0	0	0	2637	0	0	687	0	64873	0	0	2701	0	162	0	7844	4572	0	8620	0	0	156634	845	0	4156	0	0	16325	0	0	1240	0	12595	0	12595
OTU184	0	153	0	0	0	0	0	0	0	0	0	0	0	0	0	0	0	0	0	0	0	0	0	0	496	3299	0	0	0	0	0	0	0	0	0	0	3264	0	794	8706	18818	0	0	0	0	0	0	0	0
OTU185	0	96	0	0	0	0	0	0	1176	0	0	0	0	0	0	0	0	0	0	0	610	0	432	0	0	145	155	0	0	555	14235	0	759	0	0	0	470	0	9089	0	0	886	0	0	990	0	14392	0	14392
OTU186	0	130	0	0	0	7811	1689	0	506	0	0	0	3276	25611	1918	0	0	163	102	0	488	0	0	0	0	1461	3451	7104	0	2706	1364	164	2027	0	0	0	17351	0	848	0	0	0	0	0	0	0	0	0	0
OTU187	0	142	304	426	2132	0	1634	0	4759	0	0	0	689	4394	6804	0	0	2938	690	0	0	0	0	864	297	51740	0	1129	0	1770	9810	0	2607	864	0	0	23357	5883	3309	49422	175268	216913	0	0	0	2039	15903	0	15903
OTU188	0	86	0	1537	145351	0	39758	329	620607	14017	8281	86223	0	0	0	0	176	96514	0	0	9033	0	420258	0	0	9431	0	0	0	0	472	0	78134	0	936	856431	0	0	13583	0	0	0	0	0	20793	0	62804	141	62804
OTU189	0	43	0	0	0	0	0	0	0	0	0	0	0	0	0	0	0	0	0	0	0	0	0	0	1225	4780	0	0	0	135	0	0	0	0	0	0	0	0	0	0	0	0	0	0	0	0	374	0	374
OTU190	0	28	3342	12625	5283	0	702	0	38155	0	0	23644	0	1811	0	0	0	4321	0	0	114	0	47074	0	0	5657	0	4072	0	0	1151	9022	7090	0	0	29940	0	0	11567	0	0	5958	0	0	804	0	10660	0	10660
OTU191	0	0	139867	178329	15202	0	0	0	26761	11590	64179	4373	0	314763	0	114704	200350	20919	133	706	341	0	0	0	0	20182	87152	237	0	3831	15	0	89	0	2096	2344	1529	0	0	426	0	8551	30	0	0	0	0	0	0
OTU192	0	0	43429	883	7134	0	0	0	1082	53195	262	5069	0	0	0	0	0	7908	0	0	0	0	0	0	0	394	0	0	0	0	0	0	0	0	0	0	0	0	0	0	0	541	0	0	0	0	0	0	0
OTU193	0	0	50320	123534	7694	0	0	0	38476	9547	56445	5086	0	118544	0	6840	81413	35571	182	0	1020	0	0	0	0	0	0	0	0	0	0	0	338	0	52	0	0	0	0	0	0	1272	0	0	423	0	0	0	0
OTU194	0	0	26767	659	4070	0	0	0	0	0	0	0	0	0	0	0	0	3624	0	0	0	0	0	0	0	329	0	0	0	0	0	0	0	0	0	0	0	0	0	0	0	580	0	0	0	0	0	0	0
OTU195	0	0	10469	3411	959	0	0	0	0	319	0	4187	0	0	0	8439	6581	691	0	0	0	0	0	0	0	0	0	0	0	3075	0	1403	0	0	0	0	0	0	0	0	0	0	0	0	0	0	0	0	0
OTU196	0	0	13783	0	1493	0	0	0	0	80514	0	749	0	0	0	0	1235	18249	0	0	0	0	0	0	0	0	0	0	0	0	0	0	0	0	0	0	0	0	0	0	0	3125	0	0	0	0	0	0	0
OTU197	0	0	14964	92206	911	0	0	0	220	3949	9646	417	0	3426	0	17471	37347	9238	0	1394	0	0	0	0	0	220	16086	3942	0	39091	218	0	0	0	1668	0	0	0	0	0	0	0	0	0	0	0	0	0	0
OTU198	0	0	4462	7396	240	0	0	0	400	0	0	0	0	0	0	0	0	0	0	0	0	0	0	0	0	0	0	0	0	0	0	141	0	0	0	0	0	0	0	0	0	0	0	0	0	0	0	0	0
OTU199	0	0	3716	25848	1678	0	0	0	15631	0	0	0	0	1490	0	123	0	920	0	0	0	0	0	190	631	5758	0	0	0	5610	243	0	0	190	0	0	0	0	247	0	0	0	0	0	0	0	0	0	0
OTU200	0	0	6044	7323	0	0	0	0	0	332	326	0	0	0	0	0	0	0	0	0	0	0	0	0	0	0	0	0	0	0	0	2104	0	0	0	0	0	0	0	0	0	0	7178	4196	0	0	0	0	0
OTU201	0	0	4307	19690	379623	0	0	0	13020	16682	2377	10072	660	1361	10192	3600	0	57771	0	0	0	330	26392	0	0	1535	331	662	0	0	0	0	4305	0	0	9130	0	0	666	0	0	3082	0	0	125090	0	0	0	0
OTU202	0	0	4949	34755	2374	0	0	0	4661	791	2174	4729	0	2773	0	5146	21065	0	0	0	400	0	4791	0	0	5276	395	3860	0	2539	197	2931	0	0	2966	203	0	0	0	0	3760	0	0	0	0	0	821	0	821
OTU203	0	0	3810	0	415	0	0	0	333	0	0	0	0	0	0	0	2284	0	0	0	0	0	2120	0	0	0	0	0	0	3860	117	0	0	0	0	0	0	0	0	0	0	0	0	0	0	0	0	0	0
OTU204	0	0	4690	218869	11705	0	5744	1911	0	0	516	1738	1031	0	15610	0	0	26332	0	0	2280	0	1748	11049	3921	37723	5854	77298	0	9035	42282	0	1431	11049	0	57747	36162	3028	4459	24457	34271	24191	0	0	4394	0	19452	0	19452
OTU205	0	0	3985	1163011	5011	0	0	0	1160	0	0	0	0	2770	0	6027	0	0	0	0	0	0	0	0	0	26654	0	15468	0	0	0	0	0	0	22	0	0	0	0	0	0	0	0	0	0	0	0	0	0
OTU206	0	0	3242	62849	1305	0	0	0	0	610	0	1288	0	0	0	549	0	0	0	0	0	0	0	0	0	2412	0	0	0	0	0	0	0	0	0	0	0	0	0	0	0	0	0	0	0	0	0	0	0
OTU207	0	0	3416	36151	1020	0	0	0	2855	1231	3104	5740	0	4631	0	1196	7857	3818	0	0	0	0	0	0	0	166	4292	15490	0	3379	0	1431	0	0	0	0	0	0	0	0	0	0	0	0	0	0	0	0	0
OTU208	0	0	2014	10793	0	0	0	0	318	0	0	0	0	8536	33	0	0	0	0	581	0	0	0	16422	0	978	0	0	0	135075	895	0	0	16422	0	0	33	0	0	0	0	0	0	0	0	0	0	0	0
OTU209	0	0	2684	65384	4020	0	0	0	0	0	0	0	0	0	357	0	0	0	0	0	1606	0	20486	0	0	0	0	0	0	3144	14686	0	0	0	0	0	1543	0	2463	0	0	9701	0	0	31174	0	39149	0	39149
OTU210	0	0	2087	6248	0	0	0	0	0	0	0	0	3111	5640	8534	0	0	0	0	0	0	0	200	0	0	0	0	0	0	0	0	0	0	0	4169	2786	22876	18767	828	0	0	0	0	0	0	292	0	0	0
OTU211	0	0	1716	13633	0	0	0	0	0	0	0	0	0	588	0	0	0	0	0	4723	368	0	0	0	0	0	8320	840	0	0	0	0	0	0	175	0	0	0	0	0	0	0	0	0	0	0	0	0	0
OTU212	0	0	1374	1786	12128	0	0	0	0	0	0	0	0	0	0	0	3806	54787	0	0	0	0	0	0	0	0	0	0	0	0	0	0	0	0	0	0	0	0	0	0	0	0	0	0	0	0	0	0	0
OTU213	0	0	1772	0	0	0	0	0	0	0	0	0	0	0	0	0	0	0	0	0	0	0	0	0	0	0	0	0	0	0	0	0	0	0	0	0	0	0	0	0	0	0	0	0	0	0	0	0	0
OTU214	0	0	1452	0	687	0	722	0	17833	0	0	1469	0	0	137	0	0	308	0	0	31	0	19672	0	0	3213	0	0	0	0	1499	0	931	0	0	11133	0	0	5330	0	0	0	0	0	1413	0	10814	7114	10814
OTU215	0	0	1057	0	0	0	0	0	0	0	0	0	0	0	0	0	0	0	0	0	0	0	0	0	0	0	0	0	0	0	0	0	0	0	0	0	0	0	0	0	0	0	0	0	0	0	0	0	0
OTU216	0	0	1405	40469	0	0	0	0	0	16917	6372	0	1102	66417	0	9952	6353	0	11	5560	0	0	0	0	0	0	13462	0	0	11325	0	0	0	0	1847	0	0	0	0	0	3544	0	400	1836	0	0	0	0	0
OTU217	0	0	1253	0	0	0	0	0	0	0	0	0	0	0	0	0	31824	14990	0	0	0	0	0	0	0	0	0	0	0	0	0	0	0	0	0	0	0	0	0	0	0	1413	0	0	0	0	0	0	0
OTU218	0	0	460	0	0	0	0	0	0	0	0	93	0	0	0	0	0	0	0	0	0	0	0	0	0	0	0	0	0	0	0	0	0	0	0	0	0	0	0	0	0	0	0	0	0	0	0	0	0
OTU219	0	0	318	5753	0	0	0	0	0	2069	12177	605	0	0	0	0	0	0	0	10618	0	0	0	19373	0	0	0	0	85	11822	0	0	0	19373	3990	0	0	0	0	0	0	0	484	13	0	0	0	0	0
OTU220	0	0	353	2223	0	0	0	0	0	731	0	73	0	0	0	0	0	0	0	0	0	0	0	0	0	0	0	0	0	109	425	0	0	0	0	0	0	0	0	0	0	0	0	0	0	1296	61	0	61
OTU221	0	0	234	2797	0	0	0	0	757	0	9320	0	0	17393	0	19541	15069	2828	0	470	0	0	0	0	0	0	13118	3679	0	20432	512	0	0	0	577	0	0	0	0	0	0	0	0	0	0	0	0	0	0
OTU222	0	0	360	4653	0	0	0	0	0	8139	4421	73	4284	135060	1155	0	0	0	0	15074	4345	0	0	0	0	0	126239	18640	0	3814	0	0	0	0	73	0	0	0	0	0	0	0	0	0	0	0	0	0	0
OTU223	0	0	219	0	0	0	0	0	0	1903	0	0	0	0	0	0	0	0	0	0	0	0	0	0	0	0	0	0	0	0	0	0	0	0	0	0	0	0	0	0	0	0	0	0	0	0	0	0	0
OTU224	0	0	198	4246	0	0	0	0	64	0	2306	0	0	193	0	0	2672	0	0	0	0	0	0	0	0	0	139	74	0	296	0	0	0	0	0	0	0	0	0	0	0	0	0	0	0	0	0	0	0
OTU225	0	0	164	8181	0	0	0	0	2764	0	0	0	0	0	0	0	0	0	0	0	0	0	0	0	0	423	0	0	0	0	0	0	0	0	0	0	0	0	827	0	0	0	0	0	0	0	0	0	0
OTU226	0	0	153	17850	0	1372	0	0	0	0	0	0	0	0	0	0	0	0	0	0	0	0	0	0	0	0	0	0	0	0	0	0	0	0	0	0	0	0	0	0	0	0	0	0	0	0	0	0	0
OTU227	0	0	152	0	0	0	0	0	0	0	0	0	0	0	0	110	0	0	0	0	0	0	0	0	0	0	0	0	0	0	0	0	0	0	0	0	0	0	0	0	0	0	0	0	0	0	0	0	0
OTU228	0	0	32	2927	0	0	0	0	31	0	61	0	0	1875	0	617	33326	703	125	961	0	0	0	0	0	0	27239	26380	0	4479	0	0	0	0	1484	0	0	0	0	0	443	0	0	0	0	0	0	0	0
OTU229	0	0	0	629258	0	0	0	0	0	0	0	0	0	7831	0	0	0	0	0	0	0	0	0	0	0	0	0	0	0	0	0	0	0	0	0	0	0	0	0	0	0	114	0	0	0	0	0	0	0
OTU230	0	0	0	193049	30744	0	0	0	9004	676	0	0	0	33408	351	21545	82155	198	0	0	0	0	280	0	0	46962	0	0	0	0	0	0	0	0	0	0	0	0	0	0	0	426	0	0	0	0	0	2740	0
OTU231	0	0	0	118753	0	0	0	0	0	0	0	0	0	8297	0	0	0	0	0	0	0	0	0	0	0	0	2087	0	0	0	0	0	0	0	0	0	0	0	0	0	0	0	0	0	0	0	0	0	0
OTU232	0	0	0	61071	8149	2584	1782	0	585	0	0	458	0	0	0	0	0	11502	0	0	294	0	3264	0	0	0	0	0	0	0	0	0	0	0	0	0	0	0	0	704	377	1370	0	0	0	0	3404	0	3404
OTU233	0	0	0	126850	0	0	0	0	0	0	0	0	0	0	0	0	0	0	0	0	0	0	0	0	0	0	0	0	0	0	0	0	0	0	0	0	0	0	0	0	0	0	0	0	0	0	0	0	0
OTU234	0	0	0	32475	0	0	0	0	0	1622	7586	4161	0	0	0	4542	2444	15354	0	0	196	0	0	0	0	0	73090	4574	0	139936	9836	0	1505	0	6469	2619	0	0	0	0	0	0	0	0	0	0	0	0	0
OTU235	0	0	0	26021	292	0	0	0	0	0	0	0	0	0	485	0	0	0	0	0	0	0	241	0	0	1093	0	60	0	0	0	241	1387	0	0	0	59	0	0	0	0	0	0	0	126	0	0	0	0
OTU236	0	0	0	24710	769	0	0	0	0	0	442	1429	0	0	0	0	0	0	0	3737	271	0	0	0	0	0	0	0	0	224860	5290	0	883	0	0	0	0	0	0	0	0	0	0	0	0	0	0	0	0
OTU237	0	0	0	12916	3792	0	0	0	0	0	0	0	0	0	0	12364	656318	10031	0	0	0	0	0	0	0	0	0	0	0	0	0	0	0	0	0	0	0	0	0	0	0	0	0	0	0	0	0	0	0
OTU238	0	0	0	13180	0	0	0	0	648	0	586	0	0	0	0	77	2975	0	0	0	0	0	0	0	0	1599	0	0	0	176	0	0	0	0	0	0	0	0	0	0	0	0	0	0	0	0	0	0	0
OTU239	0	0	0	11783	0	0	0	0	2066	0	2157	99	100	2387	677	0	1229	522	0	33	290	0	0	0	0	454	0	0	0	4999	263	0	0	0	32	0	0	0	0	0	7414	0	0	0	0	0	0	0	0
OTU240	0	0	0	8280	3441	2440	4172	831	11574	0	0	0	9987	10207	7726	0	0	0	0	0	0	0	939	0	0	3073	3342	4838	92	22120	14841	363	1585	0	0	0	75101	24460	6463	0	0	0	0	0	4808	0	0	0	0
OTU241	0	0	0	6019	0	0	0	0	1331	0	0	0	0	0	0	0	0	0	0	0	0	0	0	0	0	0	0	0	0	0	0	0	0	0	0	0	0	0	0	0	0	0	0	0	0	0	0	0	0
OTU242	0	0	0	4395	0	0	0	0	0	0	0	0	0	0	0	667	117	0	0	0	0	0	0	0	0	0	0	0	0	0	0	0	0	0	1057	0	0	0	0	0	0	0	0	0	0	0	0	0	0
OTU243	0	0	0	6606	242	0	0	0	5205	0	0	0	0	0	0	0	0	0	0	0	0	0	0	0	50312	39612	0	0	0	0	0	0	0	0	0	0	9098	0	182	28685	122324	31975	0	0	0	0	0	0	0
OTU244	0	0	0	2295	0	0	0	0	0	0	0	0	0	0	0	0	0	0	0	0	0	0	0	0	0	296	0	0	0	73	0	0	0	0	0	0	0	0	0	0	0	0	0	0	0	0	0	0	0
OTU245	0	0	0	5077	871	243	0	0	8356	0	364	0	128	3485	1225	0	4271	7412	0	0	41	0	631	0	0	40	39	1336	0	0	0	506	1104	0	0	0	240	5879	0	0	0	0	0	0	4084	0	0	0	0
OTU246	0	0	0	4385	0	0	0	0	0	0	798	0	2011	944	0	0	0	0	969	0	0	0	0	0	0	0	0	0	0	0	0	1474	0	0	0	0	0	0	0	0	0	0	0	0	0	0	0	0	0
OTU247	0	0	0	2802	0	0	0	0	0	288	0	1501	0	0	0	0	0	0	0	0	0	0	0	0	0	0	406	194	0	0	0	0	197	0	0	0	0	0	0	0	0	0	0	0	0	0	106	0	106
OTU248	0	0	0	3078	0	0	0	0	0	0	0	0	0	1392	0	0	0	0	0	0	0	0	0	0	0	124	2342	10347	0	0	0	0	0	0	0	0	0	0	0	81	317	0	0	0	0	0	0	0	0
OTU249	0	0	0	4504	0	0	0	0	0	0	0	0	0	0	0	0	0	0	0	0	0	0	0	0	0	1445	0	0	0	0	0	19411	0	0	0	0	0	0	0	0	0	0	0	0	0	0	0	0	0
OTU250	0	0	0	3279	0	0	0	0	3772	0	1095	35670	0	0	0	0	0	0	0	0	0	0	1477	0	0	101	4477	951	0	1030	1102	0	2010	0	0	13754	0	0	0	0	0	0	0	0	0	0	11103	0	11103
OTU251	0	0	0	4156	0	0	0	0	6921	0	393	54756	0	0	0	0	0	0	0	0	0	0	3396	0	0	1132	6776	1460	114	682	1661	0	6114	0	0	21656	0	0	0	0	0	0	0	0	0	0	17459	0	17459
OTU252	0	0	0	2298	0	0	0	0	0	0	0	0	0	0	0	9520	0	0	0	0	0	0	0	0	0	0	0	0	0	0	0	0	0	0	0	0	0	0	0	0	0	0	0	0	0	0	0	0	0
OTU253	0	0	0	1702	0	0	0	0	0	0	0	0	0	0	0	0	0	0	0	0	0	0	0	0	0	0	0	0	0	0	0	0	0	0	0	0	0	0	0	0	0	0	0	0	0	0	0	0	0
OTU254	0	0	0	1794	0	0	0	0	0	0	0	0	0	0	0	0	0	0	0	0	0	0	0	0	0	0	0	0	0	0	0	0	0	0	0	0	0	0	0	0	0	0	0	0	0	0	0	0	0
OTU255	0	0	0	2579	0	0	0	0	0	0	2567	701	2864	39904	2970	0	0	0	496	8896	938	0	0	19828	120	1039	36630	5317	0	0	0	0	0	19828	8578	0	0	3187	0	0	0	0	705	566	0	0	0	0	0
OTU256	0	0	0	1814	436	0	0	0	1366	0	0	0	0	0	0	0	0	0	0	0	0	0	0	0	0	0	0	629	0	3083	339	0	0	0	0	0	0	0	0	0	0	0	0	0	37	0	0	0	0
OTU257	0	0	0	1529	371764	0	0	33	446363	767	7833	39533	0	0	0	0	0	66958	0	0	0	0	147931	0	0	0	0	0	0	0	0	6562	694321	0	0	0	0	0	0	0	0	0	0	0	0	0	0	0	0
OTU258	0	0	0	2489	0	1754	0	0	0	0	566	0	0	0	0	0	0	0	0	0	0	0	0	0	0	0	0	0	0	0	0	208	462	0	0	0	0	0	0	0	0	0	0	0	0	0	0	0	0
OTU259	0	0	0	1534	0	0	0	0	0	0	0	0	0	3026	0	0	0	0	0	0	0	0	0	0	2743	20768	0	0	0	0	0	0	0	0	0	0	0	0	0	0	0	0	0	0	0	0	0	0	0
OTU260	0	0	0	777	0	0	0	0	0	0	0	0	0	0	0	0	3025	0	0	0	0	0	0	0	0	0	0	0	0	0	0	0	0	0	0	0	0	0	0	0	0	0	0	0	0	0	0	0	0
OTU261	0	0	0	717	0	0	0	0	0	0	0	0	0	0	0	0	0	0	0	0	0	0	0	0	0	0	0	0	0	0	0	0	0	0	0	0	0	0	0	0	0	0	0	0	0	0	0	0	0
OTU262	0	0	0	891	0	0	0	0	0	0	0	0	0	0	0	0	0	0	0	0	0	0	0	0	0	0	0	0	0	0	0	0	0	0	0	0	0	0	0	0	28244	0	0	0	0	0	0	0	0
OTU263	0	0	0	721	0	0	0	0	0	0	0	0	0	0	0	0	0	0	0	0	527	0	0	0	130	191	0	0	0	892	384	0	0	0	0	0	1217	0	0	0	0	0	0	0	0	277	160	0	160
OTU264	0	0	0	565	4386	0	0	0	0	0	0	0	0	0	0	0	0	0	0	0	0	0	0	0	0	0	0	0	0	0	0	0	0	0	0	0	0	0	0	0	0	0	0	0	0	0	0	0	0
OTU265	0	0	0	502	0	0	0	0	0	0	0	0	0	0	0	0	0	0	0	0	0	0	0	0	0	0	0	0	0	0	0	0	0	0	0	0	0	0	0	0	0	0	0	0	0	0	0	0	0
OTU266	0	0	0	637	0	0	0	0	0	178	3986	0	0	283	0	0	0	0	0	0	0	0	0	0	0	0	10847	103	0	677	0	0	0	0	0	0	0	0	0	0	0	0	0	0	0	0	0	0	0
OTU267	0	0	0	643	0	0	0	0	1013	463	289	680	0	29	0	932	0	0	0	888	0	0	0	0	0	0	11328	6982	0	39400	174	0	959	0	2078	0	0	0	0	0	0	0	0	0	0	0	0	0	0
OTU268	0	0	0	304	0	0	0	0	0	0	0	0	0	0	0	0	0	0	0	0	0	0	0	0	0	0	0	0	0	0	0	0	0	0	0	0	0	0	0	18	893	0	0	0	0	0	0	0	0
OTU269	0	0	0	284	0	0	0	0	0	0	0	0	0	0	0	0	0	0	0	0	0	0	0	0	0	0	0	0	0	0	0	0	0	0	0	0	0	0	0	0	0	0	0	0	0	0	0	0	0
OTU270	0	0	0	232	0	0	0	0	0	0	0	0	0	0	0	0	0	0	0	0	0	0	0	0	0	0	0	233	0	3473	0	0	0	0	0	0	0	0	93	0	0	0	0	0	0	0	0	0	0
OTU271	0	0	0	262	0	0	0	0	784	0	0	81	0	0	0	372	348	0	0	753	0	0	0	0	0	0	32125	237	0	70180	902	0	0	0	162	0	0	0	0	0	0	2871	0	0	0	0	0	0	0
OTU272	0	0	0	104	0	0	0	0	0	0	0	0	0	0	0	105	33020	1160	0	0	0	0	0	213	10316	12190	0	0	0	0	0	0	0	213	0	0	0	0	0	0	0	0	0	0	0	0	0	0	0
OTU273	0	0	0	147	0	0	0	0	0	0	0	0	0	850	0	168	0	0	0	192	0	0	0	0	9011	6675	5980	11102	0	24149	0	0	0	0	1174	0	353	0	0	0	0	0	312	0	0	0	0	0	0
OTU274	0	0	0	130	0	0	0	0	0	0	0	0	0	0	0	0	0	0	0	0	536	0	0	0	0	0	0	0	0	0	0	0	0	0	0	0	0	0	0	0	0	0	0	0	0	0	0	0	0
OTU275	0	0	0	149	0	0	0	0	0	0	1303	0	0	0	0	0	0	0	0	0	0	0	0	0	0	0	0	0	0	14545	0	0	0	0	0	0	0	0	0	0	0	0	0	0	0	0	0	0	0
OTU276	0	0	0	87	1383	0	0	0	0	0	0	0	0	0	263	0	0	517	0	0	0	0	1041	0	0	89	0	0	0	0	0	0	178	0	0	0	0	0	445	0	0	0	0	0	0	0	0	0	0
OTU277	0	0	0	59	57	0	0	0	0	0	0	0	0	0	349	0	0	57	0	0	0	0	0	0	0	0	0	0	0	0	600	0	5752	0	0	61	0	0	1498	0	0	0	0	0	0	0	0	0	0
OTU278	0	0	0	30	0	0	0	0	0	0	0	0	0	185	0	0	0	0	0	0	0	0	0	0	0	360	3932	362	0	2901	0	0	0	0	536	0	0	0	0	0	0	0	0	0	0	0	0	0	0
OTU279	0	0	0	23	0	0	0	0	0	0	0	0	0	0	0	873	0	0	0	0	0	0	0	0	0	0	0	0	0	0	0	0	0	0	0	0	0	0	0	0	0	0	0	0	0	0	0	0	0
OTU280	0	0	0	0	9395	0	0	0	0	0	0	0	0	0	0	0	0	0	0	0	8544	0	0	0	0	0	0	0	0	0	4086	0	0	0	0	0	0	0	0	0	0	0	0	0	0	0	730	0	730
OTU281	0	0	0	0	2520	0	1100	0	39133	0	350	2523	0	0	0	6770	739	9771	0	0	1189	0	45805	0	0	374	0	116	0	0	2519	0	9839	0	0	41101	0	0	0	0	0	9698	0	0	1903	0	10214	0	10214
OTU282	0	0	0	0	1815	0	0	0	0	6847	0	377	0	0	0	990	31627	244240	0	0	0	0	0	0	0	116	0	0	0	0	0	0	0	0	0	0	0	0	0	0	0	0	0	0	0	0	0	0	0
OTU283	0	0	0	0	1056	0	0	0	0	0	0	0	0	0	0	0	0	0	0	0	0	0	0	0	0	0	0	0	0	0	0	0	0	0	0	0	0	0	14994	0	0	0	0	0	640	0	0	0	0
OTU284	0	0	0	0	2158	0	0	0	901	0	0	392	0	0	0	0	0	0	0	0	78	0	574	0	0	0	0	0	0	0	0	0	0	0	0	2701	0	0	0	0	0	565	0	0	19	0	598	0	598
OTU285	0	0	0	0	779	0	0	0	0	0	0	0	0	0	0	0	0	0	0	0	0	0	0	0	0	0	0	0	0	0	0	0	0	0	0	0	0	0	0	0	0	0	0	0	0	0	0	0	0
OTU286	0	0	0	0	351	0	0	0	0	0	0	0	0	0	0	0	0	0	0	0	0	0	0	0	0	0	0	0	0	0	7771	0	0	0	0	0	297	582	47891	0	0	0	0	0	0	0	0	0	0
OTU287	0	0	0	0	112	0	105	0	0	0	0	0	0	0	0	0	0	0	0	0	499	0	0	0	0	0	0	0	0	0	0	0	0	0	0	0	0	0	103	0	0	0	0	0	358	0	0	0	0
OTU288	0	0	0	0	227	0	0	0	28	0	0	0	0	0	0	0	0	27	0	0	0	0	0	0	0	0	0	0	0	0	0	0	487	0	0	0	0	0	0	0	0	0	0	0	0	0	0	0	0
OTU289	0	0	0	0	196	0	0	0	0	0	0	0	0	0	0	0	0	0	0	0	0	0	0	0	0	0	0	0	0	0	0	0	0	0	0	0	0	0	0	0	0	0	0	0	0	0	0	0	0
OTU290	0	0	0	0	133	0	0	0	0	0	0	0	0	0	0	0	0	401	0	0	746	0	81869	0	0	0	0	0	0	0	0	0	0	0	0	0	0	0	0	0	0	0	0	0	0	0	0	0	0
OTU291	0	0	0	0	44	0	487	0	359	0	0	0	800	1918	75162	0	0	0	0	0	0	0	174	0	0	36991	0	0	0	1506	23025	0	219	0	0	536	0	0	0	0	0	1799	0	0	0	0	0	0	0
OTU292	0	0	0	0	27	0	1919	0	0	0	0	0	0	0	8938	0	0	0	0	0	2643	0	0	0	0	75579	0	0	0	0	20762	0	3187	0	0	0	0	0	160	0	0	0	0	0	0	0	0	0	0
OTU293	0	0	0	0	0	117533	1673	5875	5944	0	0	662	256228	292764	5257	0	0	0	0	0	0	13300	3754	0	0	0	0	0	0	5033	1349	9036	559	0	0	0	4725	10829	2005	0	0	0	8880	0	12109	0	0	0	0
OTU294	0	0	0	0	0	7770	2500	0	8895	0	0	0	0	0	803	0	0	0	0	0	701	0	3389	0	0	0	0	0	0	0	514	0	0	0	0	0	0	0	0	0	0	0	0	0	9791	0	0	0	0
OTU295	0	0	0	0	0	3916	22067	0	54643	0	0	573	0	0	834	0	0	189	0	0	2620	0	0	0	0	0	0	3514	0	596	1508	0	0	0	0	0	4489	1303	8962	0	0	0	0	0	470	0	0	0	0
OTU296	0	0	0	0	0	2031	6102	0	0	0	0	0	0	0	419	0	0	0	0	0	59590	0	0	0	0	0	6105	27261	0	1219	16689	0	0	0	0	0	0	0	410	0	0	3810	0	0	0	0	0	0	0
OTU297	0	0	0	0	0	781	0	0	0	0	0	0	153	3884	0	0	0	0	0	0	0	0	0	0	0	0	0	0	0	57	0	0	0	0	0	0	0	0	0	0	0	0	0	0	0	0	0	0	0
OTU298	0	0	0	0	0	994	343	0	579	0	0	0	0	0	0	0	0	58	0	0	882	56	221	0	0	0	0	0	0	0	0	0	0	0	0	0	10885	461	1145	0	0	0	0	0	118	0	0	0	0
OTU299	0	0	0	0	0	974	381	0	5130	0	0	532	0	0	1231	0	0	0	1154	0	205	0	0	0	0	0	0	3090	0	0	0	0	3956	0	0	0	0	4895	0	0	0	0	0	0	0	0	0	0	0
OTU300	0	0	0	0	0	373	271	0	9655	0	0	0	2849	0	24713	0	0	0	0	0	0	0	1137	0	0	0	0	0	0	0	0	0	0	0	0	0	0	606	0	0	0	0	0	0	0	0	468	0	468
OTU301	0	0	0	0	0	0	7476	0	10017	0	0	0	0	0	829	0	0	0	0	0	0	0	0	0	0	0	0	0	0	0	1796	0	1149	0	0	0	5495	5397	8807	0	0	0	0	0	0	0	0	0	0
OTU302	0	0	0	0	0	0	5302	942	395494	0	0	36546	0	0	0	0	0	8011	0	0	8211	0	247230	0	0	5277	0	0	0	0	0	0	0	0	162	97614	0	0	5305	0	0	0	0	0	0	0	0	0	0
OTU303	0	0	0	0	0	0	5245	0	0	0	0	0	0	0	870	0	0	0	0	0	0	0	28117	0	0	34084	0	0	0	0	12145	0	121159	0	0	206079	0	0	53158	0	0	0	0	0	0	0	77022	0	77022
OTU304	0	0	0	0	0	0	2654	0	0	0	0	0	0	0	11203	0	0	0	0	0	0	0	0	0	0	305	0	176	0	0	0	0	0	0	0	0	0	100	0	0	0	0	0	0	0	0	0	0	0
OTU305	0	0	0	0	0	0	479	0	29432	0	248	257	0	0	0	0	0	126	0	0	515	0	755	0	0	479	133	0	0	401	2910	0	719	0	0	8517	420	0	29416	0	0	0	0	0	0	0	2155	0	2155
OTU306	0	0	0	0	0	0	401	0	0	0	0	0	0	0	0	0	0	0	0	0	0	0	0	0	0	0	0	0	0	0	195	0	1328	0	0	11851	0	0	67013	0	0	0	0	0	206	0	32216	0	32216
OTU307	0	0	0	0	0	0	606	0	0	0	0	0	0	0	0	0	0	0	0	0	0	0	0	0	0	13436	0	0	0	0	7002	0	1213	0	0	0	0	0	2809	0	0	0	0	0	0	0	0	0	0
OTU308	0	0	0	0	0	0	707	0	0	0	0	0	0	0	0	0	0	0	0	0	2053	0	0	0	0	576	0	0	0	277	1461	0	0	0	0	2429	0	0	4957	0	0	0	0	0	0	0	15890	0	15890
OTU309	0	0	0	0	0	0	154	0	1208	0	0	2073	0	0	0	0	0	0	0	0	713	0	1659	0	0	483	0	217	0	8404	7392	0	2237	0	0	7371	0	0	6499	0	0	0	0	0	0	0	3770	0	3770
OTU310	0	0	0	0	0	0	68	0	0	0	0	213	0	0	0	0	0	0	0	0	33	0	0	0	0	0	0	0	0	0	1006	17	0	0	0	0	0	0	2423	0	0	0	0	0	40	0	0	0	0
OTU311	0	0	0	0	0	0	125	0	40930	0	0	88922	0	0	0	0	0	0	0	0	0	0	83825	0	0	63668	0	0	0	0	0	0	33133	0	0	0	0	0	56529	0	0	0	0	0	0	0	5516	0	5483
OTU312	0	0	0	0	0	0	128	0	2567	0	0	0	0	15766	31	0	0	0	343	0	7856	0	0	0	37725	25981	11461	40471	0	5557	931	0	1204	0	0	0	0	0	0	17032	115494	7216	0	0	621	1513	1232	0	1232
OTU313	0	0	0	0	0	0	0	0	109821	0	0	0	0	0	0	0	0	0	0	0	70	0	0	0	2658	57479	15596	4961	0	1999	35224	0	7007	0	0	48	1348	0	6676	0	0	0	0	0	0	0	719	0	719
OTU314	0	0	0	0	0	0	0	0	13460	0	0	0	0	0	0	0	0	0	0	0	0	0	0	417	0	0	0	0	0	136	0	0	0	417	0	0	551	0	0	0	0	0	0	0	0	0	0	0	0
OTU315	0	0	0	0	0	0	0	0	28020	0	0	3182	686	21368	17284	0	0	0	0	0	0	0	0	0	0	0	0	0	0	0	0	0	4407	0	764	0	0	0	0	0	0	0	0	0	0	0	0	0	0
OTU316	0	0	0	0	0	0	0	0	8393	0	0	0	0	0	0	0	0	0	0	0	0	0	0	0	0	0	0	0	0	1739	3140	0	0	0	0	0	112	0	2193	0	0	0	0	0	0	0	0	0	0
OTU317	0	0	0	0	0	0	0	0	13533	0	0	0	0	0	0	258	0	293	0	0	0	0	22025	0	0	0	0	0	0	0	0	0	0	0	0	13154	0	0	0	0	0	0	0	0	0	0	0	0	0
OTU318	0	0	0	0	0	0	0	0	10453	0	197	75576	0	0	0	0	4507	2609	0	0	0	0	2853	0	0	11483	0	0	0	0	0	0	0	0	0	107	0	0	0	0	0	0	0	0	0	0	0	0	0
OTU319	0	0	0	0	0	0	0	0	16668	0	0	0	0	0	0	0	0	0	0	0	0	0	0	0	0	0	0	0	0	0	0	0	0	0	0	0	3406	0	997	0	0	0	0	0	0	0	0	0	0
OTU320	0	0	0	0	0	0	0	0	9898	0	0	0	0	0	0	0	0	0	0	0	0	0	0	0	0	0	0	0	0	0	0	0	0	0	0	0	0	136	0	0	0	0	0	0	0	0	0	0	0
OTU321	0	0	0	0	0	0	0	0	10076	0	0	0	0	7627	610	0	0	0	0	0	1604	0	0	0	0	3240	0	0	0	0	0	729	86	0	0	0	0	0	0	0	0	0	0	0	0	0	0	0	0
OTU322	0	0	0	0	0	0	0	0	6618	1010	0	299	0	0	0	0	0	18219	0	0	0	0	0	0	0	0	0	0	0	0	0	282	0	0	0	0	0	0	0	0	0	2445	0	0	0	0	0	0	0
OTU323	0	0	0	0	0	0	0	0	6142	0	0	0	0	0	4745	0	0	0	0	0	590	0	0	0	0	65	0	839	0	0	19432	0	0	0	0	0	262	0	1188	0	0	0	0	0	0	0	0	0	0
OTU324	0	0	0	0	0	0	0	0	5974	0	0	0	0	0	0	0	0	0	0	0	0	0	0	0	103732	183148	0	1199	0	37696	4892	0	851	0	0	1259	7678	5912	54119	3529	17242	1219	0	0	0	0	0	0	0
OTU325	0	0	0	0	0	0	0	0	4302	0	0	0	1421	160	3150	0	0	0	0	0	0	0	0	0	0	0	0	0	0	4147	12366	401	1715	0	0	0	5350	0	1806	0	0	0	0	0	0	0	0	0	0
OTU326	0	0	0	0	0	0	0	0	4361	2934	11382	0	0	153929	0	39774	24505	7691	0	167	0	0	0	0	0	0	0	0	0	24705	120	2020	0	0	4042	19	0	0	0	0	0	263	0	0	0	0	0	0	0
OTU327	0	0	0	0	0	0	0	0	3514	0	0	0	0	0	0	0	0	0	0	0	0	0	0	0	0	0	0	0	0	0	0	0	0	0	0	31021	0	0	564	0	0	0	0	0	0	0	10379	0	10379
OTU328	0	0	0	0	0	0	0	0	3373	0	0	4443	0	0	0	0	0	0	0	0	0	0	7598	0	0	0	0	0	0	0	0	0	0	0	0	1381	0	0	0	0	0	0	0	0	0	0	0	0	0
OTU329	0	0	0	0	0	0	0	0	2826	0	0	0	0	504	0	0	0	0	0	0	0	0	0	0	0	0	801	6265	0	0	0	152	0	0	0	0	1704	0	0	0	0	0	0	0	0	0	0	0	0
OTU330	0	0	0	0	0	0	0	0	2248	0	0	8332	0	0	0	0	0	559	0	0	0	0	6459	0	0	0	0	0	0	0	0	0	0	0	0	2304	0	0	0	0	0	0	0	0	0	0	0	0	0
OTU331	0	0	0	0	0	0	0	0	1981	0	0	0	0	0	0	0	0	0	0	0	0	0	0	0	0	0	0	0	0	0	0	0	0	0	0	0	0	0	0	0	0	0	0	0	0	0	0	0	0
OTU332	0	0	0	0	0	0	0	0	910	0	0	0	271	1491	0	0	0	0	0	0	13	0	0	7660	0	151	8564	1240	0	0	0	0	68	7660	178	546	516	0	0	0	0	0	0	0	0	242	0	0	0
OTU333	0	0	0	0	0	0	0	0	1869	0	0	28	0	0	0	0	0	0	0	0	0	0	1113	0	0	0	0	0	0	0	0	0	0	0	0	1344	0	0	413	0	0	0	0	0	0	0	3303	0	3303
OTU334	0	0	0	0	0	0	0	0	824	0	0	0	0	0	0	34919	57381	25689	0	0	0	0	0	0	0	0	0	0	0	0	0	0	0	0	0	0	0	0	0	0	0	0	0	0	0	0	0	0	0
OTU335	0	0	0	0	0	0	0	0	1035	0	0	0	0	0	0	0	0	0	0	0	0	0	0	0	0	0	0	0	0	0	0	0	269	0	0	0	0	0	0	0	0	0	0	0	0	0	0	0	0
OTU336	0	0	0	0	0	0	0	0	1184	0	0	0	0	494	587	0	0	0	1716	0	1260	0	0	0	0	0	2771	28582	0	0	189	1996	0	0	0	0	1190	0	0	8665	43870	374	0	0	7321	0	0	0	0
OTU337	0	0	0	0	0	0	0	0	420	0	0	0	0	0	0	0	0	0	0	0	0	0	0	0	0	0	0	0	0	0	0	0	0	0	0	0	0	0	0	0	0	0	0	0	0	0	0	0	0
OTU338	0	0	0	0	0	0	0	0	721	0	0	0	0	0	0	0	0	0	0	0	0	0	0	0	0	295	0	0	0	0	0	0	0	0	0	0	0	0	0	0	0	0	0	0	0	0	0	0	0
OTU339	0	0	0	0	0	0	0	0	1144	0	0	0	0	1576	0	0	0	0	0	0	0	0	0	40623	1350	4190	44973	8286	747	21120	2470	0	0	40623	0	0	0	0	23742	0	0	0	0	0	0	0	0	0	0
OTU340	0	0	0	0	0	0	0	0	693	0	0	0	0	0	0	0	0	0	0	0	0	0	0	0	0	0	0	0	0	0	0	0	3658	0	0	0	0	0	0	0	0	0	0	0	0	0	0	0	0
OTU341	0	0	0	0	0	0	0	0	312	0	0	0	0	0	36	0	0	0	0	0	0	0	0	0	0	0	0	0	0	0	0	0	0	0	0	0	0	27	72	0	0	0	0	0	0	0	0	0	0
OTU342	0	0	0	0	0	0	0	0	657	0	0	0	0	0	0	0	0	0	0	0	0	0	0	0	0	0	0	0	0	0	0	0	0	0	0	0	0	0	0	0	0	0	0	0	0	0	0	0	0
OTU343	0	0	0	0	0	0	0	0	573	0	0	0	0	0	0	0	0	0	0	0	0	0	0	0	0	0	0	0	0	0	0	0	0	0	0	0	0	0	0	0	0	0	0	0	0	0	0	0	0
OTU344	0	0	0	0	0	0	0	0	463	0	0	0	0	0	0	0	0	0	0	0	0	0	2614	0	0	0	0	0	0	0	0	0	0	0	0	0	0	0	0	0	0	0	0	0	0	0	0	0	0
OTU345	0	0	0	0	0	0	0	0	398	0	0	0	0	0	0	0	0	0	0	0	0	0	0	0	0	0	0	0	0	0	0	0	0	0	0	0	0	0	0	0	0	0	0	0	0	0	0	0	0
OTU346	0	0	0	0	0	0	0	0	257	0	0	2057	0	0	0	0	0	0	0	0	0	0	1109	0	0	0	0	0	0	0	0	0	0	0	0	3159	0	0	0	0	0	0	0	0	0	0	1603	0	1603
OTU347	0	0	0	0	0	0	0	0	213	0	0	0	0	0	0	0	0	0	0	0	0	0	0	0	0	0	0	0	0	0	0	0	0	0	0	0	0	0	172	0	2336	0	0	0	0	0	0	0	0
OTU348	0	0	0	0	0	0	0	0	150	0	0	0	0	0	0	0	0	0	0	0	58	0	0	0	0	0	0	0	0	362	0	0	0	0	0	0	0	0	0	0	0	0	0	0	0	0	0	0	0
OTU349	0	0	0	0	0	0	0	0	122	0	244	0	0	0	0	0	0	0	0	0	0	0	0	553	9721	13169	0	81	0	5880	0	0	0	553	0	0	0	0	0	0	0	0	0	0	0	0	21	0	21
OTU350	0	0	0	0	0	0	0	0	93	0	0	0	0	0	0	0	0	0	0	0	0	0	0	0	94	1278	0	0	0	0	0	0	0	0	0	0	0	0	0	0	0	0	0	0	0	0	0	0	0
OTU351	0	0	0	0	0	0	0	0	66	0	0	0	21174	372398	4488	0	0	0	200	17803	1216	0	0	35858	0	0	41141	633	0	18909	1016	0	1300	35858	0	0	716	0	51	0	0	0	0	0	0	154	0	0	0
OTU352	0	0	0	0	0	0	0	0	19	4349	0	0	0	0	0	0	0	0	0	0	0	0	0	0	0	0	0	0	0	0	0	0	0	0	0	0	0	0	0	0	0	1100	0	0	0	0	0	0	0
OTU353	0	0	0	0	0	0	0	0	0	4126	2749	8494	0	104888	86534	0	0	0	0	3477	4312	0	0	59616	15921	74967	0	0	0	9842	18024	0	34140	59616	0	780	0	0	0	0	0	0	0	0	0	360	2197	0	2197
OTU354	0	0	0	0	0	0	0	0	0	2930	7524	117	0	0	0	0	58	0	0	0	0	0	0	0	0	0	0	0	0	27180	0	0	0	0	0	0	0	0	0	0	0	0	0	0	0	0	0	0	0
OTU355	0	0	0	0	0	0	0	0	0	1526	47260	325	0	0	0	0	0	0	0	0	0	0	0	0	0	0	0	0	0	0	0	0	0	0	0	0	0	0	0	0	0	0	0	0	0	0	0	0	0
OTU356	0	0	0	0	0	0	0	0	0	993	2666	0	0	0	0	0	0	0	0	0	0	0	0	0	0	0	0	0	0	12194	0	0	0	0	0	0	0	0	0	0	0	0	0	0	0	0	0	0	0
OTU357	0	0	0	0	0	0	0	0	0	844	314	929	0	0	0	0	0	0	0	391	0	0	0	900	0	0	17388	1644	0	372	0	0	0	900	0	0	0	0	0	0	0	0	0	0	0	0	0	0	0
OTU358	0	0	0	0	0	0	0	0	0	681	0	0	0	0	0	0	0	0	0	0	0	0	0	0	0	0	0	0	0	0	0	0	0	0	0	0	0	0	0	0	0	0	0	0	0	0	0	0	0
OTU360	0	0	0	0	0	0	0	0	0	790	316	883	0	1474	26	879	529	184	0	2136	0	0	0	0	0	106	41928	11476	80	8250	79	0	0	0	0	0	0	0	0	0	0	0	685	186	0	0	0	0	0
OTU361	0	0	0	0	0	0	0	0	0	774	3964	1542	0	130	0	0	0	0	0	6006	0	0	0	0	0	0	0	0	14743	5150	0	0	0	0	0	0	0	0	0	0	0	0	0	0	0	0	0	0	0
OTU362	0	0	0	0	0	0	0	0	0	351	0	0	0	0	0	883	0	0	0	0	0	0	0	0	0	0	0	0	374	0	0	0	0	0	0	0	0	0	0	0	0	0	0	0	0	0	0	0	0
OTU363	0	0	0	0	0	0	0	0	0	80	709	262	434	3627	1015	0	0	0	0	72	0	0	0	0	0	0	2174	9	0	0	0	0	0	0	0	0	0	0	0	0	0	0	0	0	0	0	0	0	0
OTU364	0	0	0	0	0	0	0	0	0	68	9529	149165	0	0	0	0	0	0	0	0	0	0	206704	0	0	2422	0	0	0	0	0	0	16	0	0	30372	0	0	0	0	0	0	0	0	0	0	0	0	0
OTU365	0	0	0	0	0	0	0	0	0	0	1372	0	0	0	0	0	0	0	0	0	0	0	0	192717	84078	35747	0	0	0	61337	231	0	3028	192717	0	0	0	0	0	0	0	0	0	0	0	0	243	0	243
OTU366	0	0	0	0	0	0	0	0	0	0	1517	2109	0	0	0	0	0	0	494	11624	1369	0	0	4491	0	0	0	0	0	0	0	1192	833	4491	4343	0	0	0	0	0	0	0	0	0	0	0	0	0	0
OTU367	0	0	0	0	0	0	0	0	0	0	717	462	0	26206	0	0	0	0	0	0	0	0	0	4057	47	519	67359	37582	0	1046	0	0	0	4057	10014	0	0	189	0	0	0	0	0	0	0	0	0	0	0
OTU368	0	0	0	0	0	0	0	0	0	0	281	0	0	0	0	0	0	0	0	3677	130	0	0	0	0	0	0	0	0	216	0	0	0	0	0	0	0	0	0	0	0	0	0	0	0	0	0	0	0
OTU369	0	0	0	0	0	0	0	0	0	0	122	0	0	0	0	0	0	0	279	0	0	0	0	0	0	0	0	0	0	0	0	0	0	0	0	0	0	0	0	0	0	0	0	0	0	0	0	0	0
OTU370	0	0	0	0	0	0	0	0	0	0	94	0	0	0	0	0	0	0	0	0	0	0	0	0	0	0	0	0	0	62	0	0	0	0	0	0	0	0	0	0	0	0	0	0	0	0	0	0	0
OTU371	0	0	0	0	0	0	0	0	0	0	44	399	7522	25732	1395	0	0	0	0	3848	0	0	0	0	0	0	0	0	0	0	0	0	0	0	0	0	0	0	0	0	0	0	0	0	0	0	0	0	0
OTU372	0	0	0	0	0	0	0	0	0	0	22	0	0	4901	0	0	0	0	0	90	0	0	0	0	0	0	1322	0	0	240	0	0	0	0	0	0	0	0	0	0	0	0	0	0	0	0	0	0	0
OTU373	0	0	0	0	0	0	0	0	0	0	0	21073	0	0	0	0	0	0	0	0	0	0	36162	0	0	0	0	0	0	0	0	0	0	0	0	102253	0	0	0	0	0	0	0	0	0	0	8181	0	8181
OTU374	0	0	0	0	0	0	0	0	0	0	0	3370	0	0	0	0	0	0	0	0	0	0	0	0	0	0	0	0	0	0	0	0	0	0	0	0	0	0	0	0	0	0	0	0	0	0	0	0	0
OTU375	0	0	0	0	0	0	0	0	0	0	0	502	0	0	0	0	0	0	0	0	0	0	102	0	0	0	0	0	0	0	0	0	0	0	0	0	0	0	0	0	0	0	0	0	0	0	3809	0	3809
OTU376	0	0	0	0	0	0	0	0	0	0	0	0	6238	0	267	0	25768	0	0	0	132	0	505	0	0	0	0	0	0	0	0	0	0	0	0	0	1050	0	0	0	0	0	0	0	0	0	0	0	0
OTU377	0	0	0	0	0	0	0	0	0	0	0	0	1180	16524	675	27451	90200	14960	0	13061	0	0	0	0	0	0	140771	32929	36	0	0	0	0	0	0	0	0	0	0	0	0	0	0	0	0	0	0	0	0
OTU378	0	0	0	0	0	0	0	0	0	0	0	0	1554	10599	778	0	0	0	4805	19903	12289	0	0	0	0	0	0	0	0	0	0	0	0	0	17198	1323	0	0	0	0	0	0	0	0	0	0	0	0	0
OTU379	0	0	0	0	0	0	0	0	0	0	0	0	714	0	0	0	0	0	0	0	0	0	0	0	0	0	0	0	0	0	0	0	0	0	0	0	0	0	0	0	0	0	0	0	0	0	0	0	0
OTU380	0	0	0	0	0	0	0	0	0	0	0	0	499	13172	1720	0	0	0	193	523	0	0	0	307	0	0	447	575	0	0	291	0	0	307	2677	0	0	0	0	0	0	0	0	0	0	0	0	0	0
OTU381	0	0	0	0	0	0	0	0	0	0	0	0	361	28761	0	0	0	0	0	0	0	0	0	0	0	0	0	0	0	323	0	0	0	0	0	0	0	0	0	0	0	0	0	0	0	0	0	0	0
OTU382	0	0	0	0	0	0	0	0	0	0	0	0	113	684	0	0	0	0	0	0	0	0	0	0	0	0	0	0	0	0	0	0	0	0	0	0	0	0	0	0	0	0	0	0	0	0	0	0	0
OTU383	0	0	0	0	0	0	0	0	0	0	0	0	11	91690	0	0	0	0	0	0	0	0	0	0	0	0	0	0	0	4655	0	0	0	0	0	0	0	0	0	0	0	0	0	0	0	0	0	0	0
OTU384	0	0	0	0	0	0	0	0	0	0	0	0	0	33846	191	0	0	0	0	3532	0	0	0	0	0	0	0	0	0	0	0	0	0	0	0	0	0	0	0	0	0	0	0	0	0	0	0	0	0
OTU385	0	0	0	0	0	0	0	0	0	0	0	0	0	28345	541	0	0	0	0	0	0	0	0	0	0	0	5230	22	214	12414	196	0	0	0	0	0	0	0	0	0	0	0	0	0	0	0	0	0	0
OTU386	0	0	0	0	0	0	0	0	0	0	0	0	0	25982	5821	0	0	0	0	1564	0	0	0	0	0	0	0	0	2449	18	214	0	0	0	0	0	0	0	0	0	0	0	0	0	0	0	0	0	0
OTU387	0	0	0	0	0	0	0	0	0	0	0	0	0	23212	0	0	0	0	0	0	0	0	0	0	0	0	0	0	0	1401	0	0	0	0	0	0	0	0	0	0	0	0	0	0	0	0	0	0	0
OTU388	0	0	0	0	0	0	0	0	0	0	0	0	0	18904	0	0	0	0	0	0	0	0	0	0	0	0	0	0	0	126	0	0	0	0	0	0	0	0	0	0	0	0	0	0	0	0	0	0	0
OTU389	0	0	0	0	0	0	0	0	0	0	0	0	0	8267	483	0	0	0	0	728	77	0	0	4985	0	659	4724	632	11	662	0	0	0	4985	0	0	0	0	0	0	0	0	0	0	0	0	0	0	0
OTU390	0	0	0	0	0	0	0	0	0	0	0	0	0	2665	0	0	10813	0	0	0	0	0	0	0	0	0	0	0	0	0	0	0	0	0	0	0	0	0	0	0	0	0	0	0	0	0	0	0	0
OTU391	0	0	0	0	0	0	0	0	0	0	0	0	0	2412	329	0	0	274	0	0	0	0	0	0	482	426	14324	4670	0	9207	0	0	0	0	0	0	0	0	0	0	54	0	0	0	0	0	0	0	0
OTU392	0	0	0	0	0	0	0	0	0	0	0	0	0	1651	0	0	0	0	0	0	0	0	0	0	0	661	0	0	0	2101	13746	0	9968	0	0	0	1210	0	0	0	0	0	0	0	0	0	0	0	0
OTU393	0	0	0	0	0	0	0	0	0	0	0	0	0	2520	0	0	0	0	600	0	0	0	0	0	0	0	1601	19404	0	0	277	0	0	0	0	0	2056	0	423	0	0	0	0	0	0	0	0	0	0
OTU394	0	0	0	0	0	0	0	0	0	0	0	0	0	1523	0	0	0	0	0	0	0	0	0	0	0	0	0	0	0	0	0	0	0	0	0	0	1668	0	0	72	1272	0	0	0	0	0	0	0	0
OTU395	0	0	0	0	0	0	0	0	0	0	0	0	0	761	168	0	0	0	0	0	0	0	0	0	0	1874	584	679	0	0	2435	0	0	0	0	0	0	0	8446	0	0	0	0	0	0	0	1557	0	1557
OTU396	0	0	0	0	0	0	0	0	0	0	0	0	0	952	2850	0	0	0	0	0	0	0	974	0	0	0	0	0	0	0	0	0	0	0	0	0	0	0	0	0	0	0	0	0	0	0	0	0	0
OTU397	0	0	0	0	0	0	0	0	0	0	0	0	0	762	117	0	0	0	0	0	0	0	0	0	0	0	0	0	0	0	598	0	0	0	0	87	0	0	854	0	0	0	0	0	0	0	0	0	0
OTU398	0	0	0	0	0	0	0	0	0	0	0	0	0	578	0	818	0	216	0	0	0	0	0	0	0	0	0	0	0	5089	0	0	0	0	0	0	0	0	0	0	0	0	0	0	0	0	0	0	0
OTU399	0	0	0	0	0	0	0	0	0	0	0	0	0	344	0	0	0	0	0	0	0	0	0	0	0	0	0	0	0	0	0	0	0	0	0	0	0	0	0	0	0	0	0	0	0	0	0	0	0
OTU400	0	0	0	0	0	0	0	0	0	0	0	0	0	36	0	0	0	0	0	0	0	0	0	0	0	234	13448	6254	0	1070	0	0	0	0	0	0	0	0	0	0	0	0	0	0	0	0	0	0	0
OTU401	0	0	0	0	0	0	0	0	0	0	0	0	0	16	0	0	0	0	0	0	0	0	0	0	0	0	0	0	0	49	0	0	0	0	49	0	0	0	0	0	0	0	0	0	0	0	0	0	0
OTU402	0	0	0	0	0	0	0	0	0	0	0	0	0	0	8692	0	0	0	0	0	0	0	0	0	0	0	0	0	0	0	1574	0	0	0	0	0	1678	0	41336	0	0	0	0	0	0	0	0	0	0
OTU403	0	0	0	0	0	0	0	0	0	0	0	0	0	0	3666	0	0	0	0	0	0	0	0	0	0	0	0	0	0	0	39384	0	0	0	0	0	2344	0	3789	0	0	0	0	0	0	0	0	0	0
OTU404	0	0	0	0	0	0	0	0	0	0	0	0	0	0	2748	0	0	0	0	0	1807	0	0	0	0	0	0	0	0	0	56	0	0	0	0	0	16693	6016	17776	0	0	0	0	0	0	0	0	0	0
OTU405	0	0	0	0	0	0	0	0	0	0	0	0	0	0	518	0	0	0	0	0	0	0	0	0	5556	85530	0	0	0	0	0	0	0	0	0	0	3798	0	12483	0	0	0	0	0	0	0	0	0	0
OTU406	0	0	0	0	0	0	0	0	0	0	0	0	0	0	168	0	0	0	0	0	0	0	0	0	0	0	0	0	0	0	304	0	0	0	0	0	0	0	0	0	0	0	0	0	0	0	0	0	0
OTU407	0	0	0	0	0	0	0	0	0	0	0	0	0	0	15	0	0	0	0	0	0	0	0	0	0	0	0	0	0	0	0	0	0	0	0	0	0	0	0	0	0	0	0	0	0	0	0	0	0
OTU408	0	0	0	0	0	0	0	0	0	0	0	0	0	0	0	2218	0	0	0	0	0	0	0	0	0	0	0	0	0	0	0	0	0	0	0	0	0	0	0	0	0	0	0	0	0	0	0	0	0
OTU409	0	0	0	0	0	0	0	0	0	0	0	0	0	0	0	497	0	0	0	0	0	0	0	0	0	0	0	0	0	0	0	0	0	0	0	0	0	0	0	0	0	0	0	0	0	0	0	0	0
OTU410	0	0	0	0	0	0	0	0	0	0	0	0	0	0	0	487	0	0	0	0	0	0	0	0	0	0	0	0	0	0	0	0	0	0	0	0	0	0	0	0	0	0	0	0	0	0	0	0	0
OTU411	0	0	0	0	0	0	0	0	0	0	0	0	0	0	0	314	0	0	0	0	0	0	0	0	0	0	0	0	0	0	0	0	0	0	0	0	0	0	0	0	0	0	0	0	0	0	0	0	0
OTU412	0	0	0	0	0	0	0	0	0	0	0	0	0	0	0	73	0	73	0	0	0	0	0	0	0	0	273	0	0	0	0	0	0	0	0	0	0	0	0	0	0	0	0	0	147	0	0	0	0
OTU413	0	0	0	0	0	0	0	0	0	0	0	0	0	0	0	193	0	272	0	0	0	0	0	0	0	0	0	0	0	0	0	0	0	0	0	0	0	0	0	0	0	0	0	0	0	0	0	0	0
OTU415	0	0	0	0	0	0	0	0	0	0	0	0	0	0	0	0	740	1488	0	0	0	0	0	0	0	0	0	0	0	0	0	0	0	0	0	0	0	0	0	0	0	0	0	0	0	0	0	0	0
OTU416	0	0	0	0	0	0	0	0	0	0	0	0	0	0	0	0	274	0	0	772	0	0	0	1220	0	0	2669	355	0	568	0	0	0	1220	503	0	0	0	0	0	38	0	0	0	0	0	0	0	0
OTU417	0	0	0	0	0	0	0	0	0	0	0	0	0	0	0	0	0	989	0	0	0	0	0	0	0	0	0	0	0	0	0	0	0	0	0	0	0	0	0	0	0	0	0	0	0	0	0	0	0
OTU418	0	0	0	0	0	0	0	0	0	0	0	0	0	0	0	0	0	658	0	0	0	0	0	0	0	0	0	0	0	0	0	399	0	0	0	0	0	0	0	0	0	660	0	0	0	0	0	0	0
OTU419	0	0	0	0	0	0	0	0	0	0	0	0	0	0	0	0	0	253	0	0	0	0	0	0	0	0	0	0	0	0	0	0	0	0	0	0	0	0	0	0	0	0	0	0	0	0	0	0	0
OTU420	0	0	0	0	0	0	0	0	0	0	0	0	0	0	0	0	0	0	2106	1539	504	0	0	0	0	0	0	0	0	0	0	0	0	0	0	0	0	0	0	0	0	0	0	0	0	0	0	0	0
OTU421	0	0	0	0	0	0	0	0	0	0	0	0	0	0	0	0	0	0	976	18231	538	0	0	0	0	0	0	0	0	0	0	0	0	0	0	0	0	0	0	0	0	0	0	0	0	0	0	0	0
OTU422	0	0	0	0	0	0	0	0	0	0	0	0	0	0	0	0	0	0	221	3199	0	0	0	0	0	0	0	0	0	0	0	0	0	0	0	0	0	0	0	0	0	0	0	0	0	0	0	0	0
OTU423	0	0	0	0	0	0	0	0	0	0	0	0	0	0	0	0	0	0	0	2197	441	0	0	0	0	0	0	0	0	10055	325	0	447	0	0	0	0	0	0	0	0	0	0	0	0	0	0	0	0
OTU424	0	0	0	0	0	0	0	0	0	0	0	0	0	0	0	0	0	0	0	4973	0	0	0	0	0	0	0	0	0	0	0	0	0	0	0	0	0	0	0	0	0	0	0	0	0	0	0	0	0
OTU425	0	0	0	0	0	0	0	0	0	0	0	0	0	0	0	0	0	0	0	1264	135	0	0	0	0	0	0	0	0	242	0	0	0	0	0	0	0	0	0	0	0	0	0	0	0	0	0	0	0
OTU426	0	0	0	0	0	0	0	0	0	0	0	0	0	0	0	0	0	0	0	1985	193	0	0	602	0	0	1350	96	0	0	0	0	0	602	0	0	131	1741	0	0	0	0	0	0	0	0	0	0	0
OTU427	0	0	0	0	0	0	0	0	0	0	0	0	0	0	0	0	0	0	0	48	0	0	0	0	0	0	0	371	0	0	0	0	0	0	0	0	262	0	0	0	0	0	0	0	0	0	0	0	0
OTU428	0	0	0	0	0	0	0	0	0	0	0	0	0	0	0	0	0	0	0	0	6042	0	0	0	204	3010	0	0	0	0	1163	0	0	0	0	0	1862	0	2364	0	0	0	0	0	0	0	0	0	0
OTU429	0	0	0	0	0	0	0	0	0	0	0	0	0	0	0	0	0	0	0	0	1174	0	0	0	0	0	0	0	0	0	0	0	0	0	0	0	1257	2465	2376	0	0	0	0	0	2285	0	32288	0	32288
OTU430	0	0	0	0	0	0	0	0	0	0	0	0	0	0	0	0	0	0	0	0	58	0	0	0	0	0	0	0	0	379	0	0	0	0	0	268	0	0	3089	0	0	0	0	0	0	0	375	0	375
OTU431	0	0	0	0	0	0	0	0	0	0	0	0	0	0	0	0	0	0	0	0	117	0	0	0	0	1214	0	0	0	0	965	0	0	0	0	0	236	0	7439	0	0	0	0	0	0	0	946	0	946
OTU432	0	0	0	0	0	0	0	0	0	0	0	0	0	0	0	0	0	0	0	0	36	0	0	0	0	0	0	0	0	0	0	0	0	0	0	0	0	0	0	0	0	0	0	0	0	0	0	0	0
OTU433	0	0	0	0	0	0	0	0	0	0	0	0	0	0	0	0	0	0	0	0	0	0	0	0	22631	26289	0	0	0	755661	2212	0	9547	0	0	0	0	0	0	0	0	0	0	0	0	0	0	0	0
OTU434	0	0	0	0	0	0	0	0	0	0	0	0	0	0	0	0	0	0	0	0	0	0	0	0	2985	12054	0	0	0	119	0	0	0	0	0	0	375	0	0	0	0	0	0	0	0	0	0	0	0
OTU435	0	0	0	0	0	0	0	0	0	0	0	0	0	0	0	0	0	0	0	0	0	0	0	0	3333	7410	0	0	0	2650	34522	0	0	0	0	0	0	0	9417	0	0	0	0	0	0	0	24946	0	24946
OTU436	0	0	0	0	0	0	0	0	0	0	0	0	0	0	0	0	0	0	0	0	0	0	0	0	2305	4407	0	0	0	4497	0	0	0	0	0	0	0	0	0	0	0	0	0	0	0	0	0	0	0
OTU437	0	0	0	0	0	0	0	0	0	0	0	0	0	0	0	0	0	0	0	0	0	0	0	0	1596	1086	0	0	0	0	0	0	0	0	0	0	0	0	0	0	0	0	0	0	0	0	0	0	0
OTU438	0	0	0	0	0	0	0	0	0	0	0	0	0	0	0	0	0	0	0	0	0	0	0	0	1064	9111	0	0	0	1328	6837	0	355	0	0	0	2142	0	5745	0	0	0	0	0	0	0	1092	0	1092
OTU439	0	0	0	0	0	0	0	0	0	0	0	0	0	0	0	0	0	0	0	0	0	0	0	0	935	3914	0	0	0	0	0	0	0	0	0	0	6300	0	0	5396	170342	6236	0	0	0	0	0	0	0
OTU440	0	0	0	0	0	0	0	0	0	0	0	0	0	0	0	0	0	0	0	0	0	0	0	0	922	2635	0	0	0	0	0	0	0	0	0	0	0	0	0	0	0	0	0	0	0	0	0	0	0
OTU441	0	0	0	0	0	0	0	0	0	0	0	0	0	0	0	0	0	0	0	0	0	0	0	0	431	5114	0	0	0	0	0	0	0	0	0	0	0	0	0	0	0	0	0	0	0	0	0	0	0
OTU442	0	0	0	0	0	0	0	0	0	0	0	0	0	0	0	0	0	0	0	0	0	0	0	0	111	357	0	0	0	6558	4153	0	0	0	0	1546	0	0	4031	0	0	0	0	0	0	0	4649	0	4649
OTU443	0	0	0	0	0	0	0	0	0	0	0	0	0	0	0	0	0	0	0	0	0	0	0	0	31	169	0	0	0	1804	0	0	0	0	0	0	0	0	0	0	0	0	0	0	0	0	0	0	0
OTU444	0	0	0	0	0	0	0	0	0	0	0	0	0	0	0	0	0	0	0	0	0	0	0	0	0	3922	0	0	0	2183	2620	0	0	0	0	0	0	0	8380	0	0	0	0	0	0	0	4571	958	4571
OTU445	0	0	0	0	0	0	0	0	0	0	0	0	0	0	0	0	0	0	0	0	0	0	0	0	0	3957	0	0	0	0	0	0	0	0	0	0	0	0	230	0	0	0	0	0	0	0	0	0	0
OTU446	0	0	0	0	0	0	0	0	0	0	0	0	0	0	0	0	0	0	0	0	0	0	0	0	0	3541	0	0	0	0	0	0	0	0	0	0	0	0	0	0	0	0	0	0	0	0	699	0	699
OTU447	0	0	0	0	0	0	0	0	0	0	0	0	0	0	0	0	0	0	0	0	0	0	0	0	0	3480	0	0	0	0	0	0	0	0	0	0	0	0	0	0	0	0	0	0	0	0	327	0	327
OTU448	0	0	0	0	0	0	0	0	0	0	0	0	0	0	0	0	0	0	0	0	0	0	0	0	0	1596	0	0	0	0	0	0	0	0	0	0	0	0	0	0	0	0	0	0	0	0	0	0	0
OTU449	0	0	0	0	0	0	0	0	0	0	0	0	0	0	0	0	0	0	0	0	0	0	0	0	0	1510	0	0	0	0	0	0	0	0	0	0	0	0	0	0	0	0	0	0	0	0	0	0	0
OTU450	0	0	0	0	0	0	0	0	0	0	0	0	0	0	0	0	0	0	0	0	0	0	0	0	0	1981	0	0	0	0	98950	0	0	0	0	0	0	0	18582	0	0	0	0	0	0	0	0	0	0
OTU451	0	0	0	0	0	0	0	0	0	0	0	0	0	0	0	0	0	0	0	0	0	0	0	0	0	1753	0	0	0	4280	0	0	0	0	0	0	0	0	0	0	0	0	0	0	0	0	0	0	0
OTU452	0	0	0	0	0	0	0	0	0	0	0	0	0	0	0	0	0	0	0	0	0	0	0	0	0	560	0	0	0	0	3181	0	0	0	0	0	0	0	1189	0	0	1437	0	0	0	0	443	0	443
OTU453	0	0	0	0	0	0	0	0	0	0	0	0	0	0	0	0	0	0	0	0	0	0	0	0	0	581	0	0	0	0	9869	0	0	0	0	0	0	0	0	0	0	0	0	0	0	0	0	0	0
OTU454	0	0	0	0	0	0	0	0	0	0	0	0	0	0	0	0	0	0	0	0	0	0	0	0	0	599	0	0	0	0	0	0	0	0	0	0	0	0	0	0	0	0	0	0	0	0	0	0	0
OTU455	0	0	0	0	0	0	0	0	0	0	0	0	0	0	0	0	0	0	0	0	0	0	0	0	0	489	0	0	0	0	0	0	0	0	0	0	0	0	0	0	0	0	0	0	0	0	0	0	0
OTU456	0	0	0	0	0	0	0	0	0	0	0	0	0	0	0	0	0	0	0	0	0	0	0	0	0	256	0	0	0	0	0	0	0	0	0	0	165	0	0	0	0	0	0	0	0	0	0	0	0
OTU457	0	0	0	0	0	0	0	0	0	0	0	0	0	0	0	0	0	0	0	0	0	0	0	0	0	162	0	0	0	0	0	0	0	0	0	0	0	0	0	0	0	0	0	0	0	0	0	0	0
OTU458	0	0	0	0	0	0	0	0	0	0	0	0	0	0	0	0	0	0	0	0	0	0	0	0	0	431	0	0	0	0	14335	0	0	0	0	0	0	0	53406	0	0	0	0	0	0	0	7138	0	7138
OTU459	0	0	0	0	0	0	0	0	0	0	0	0	0	0	0	0	0	0	0	0	0	0	0	0	0	148	0	0	0	0	0	0	0	0	0	0	0	0	0	0	0	0	0	0	0	0	0	0	0
OTU460	0	0	0	0	0	0	0	0	0	0	0	0	0	0	0	0	0	0	0	0	0	0	0	0	0	25	0	0	0	0	1055	0	0	0	0	0	200	290	4125	0	0	0	0	0	0	0	0	0	0
OTU461	0	0	0	0	0	0	0	0	0	0	0	0	0	0	0	0	0	0	0	0	0	0	0	0	0	26	2711	0	0	0	0	0	0	0	1925	0	0	0	0	0	0	0	0	0	0	0	51	0	51
OTU462	0	0	0	0	0	0	0	0	0	0	0	0	0	0	0	0	0	0	0	0	0	0	0	0	0	0	61145	9186	0	0	0	0	0	0	0	0	0	0	0	0	0	0	0	0	0	0	0	0	0
OTU463	0	0	0	0	0	0	0	0	0	0	0	0	0	0	0	0	0	0	0	0	0	0	0	0	0	0	4834	15704	0	1003	0	0	0	0	0	0	0	0	0	0	0	0	0	0	0	0	0	0	0
OTU464	0	0	0	0	0	0	0	0	0	0	0	0	0	0	0	0	0	0	0	0	0	0	0	0	0	0	877	1788	0	0	0	0	0	0	0	0	0	0	0	0	0	0	0	0	0	0	0	0	0
OTU465	0	0	0	0	0	0	0	0	0	0	0	0	0	0	0	0	0	0	0	0	0	0	0	0	0	0	654	135	0	0	0	0	0	0	0	0	0	0	0	0	0	0	0	0	0	0	0	0	0
OTU466	0	0	0	0	0	0	0	0	0	0	0	0	0	0	0	0	0	0	0	0	0	0	0	0	0	0	0	396	0	0	0	0	0	0	0	0	0	0	0	0	0	0	0	0	0	0	0	0	0
OTU467	0	0	0	0	0	0	0	0	0	0	0	0	0	0	0	0	0	0	0	0	0	0	0	0	0	0	0	52	0	0	0	0	0	0	0	0	0	0	0	0	0	0	0	0	0	0	0	0	0
OTU468	0	0	0	0	0	0	0	0	0	0	0	0	0	0	0	0	0	0	0	0	0	0	0	0	0	0	0	24	0	2293	411	0	0	0	0	0	0	0	779	0	0	0	0	0	0	0	1133	0	1133
OTU469	0	0	0	0	0	0	0	0	0	0	0	0	0	0	0	0	0	0	0	0	0	0	0	0	0	0	0	0	378	0	0	0	0	0	0	0	0	0	0	0	0	0	0	0	0	0	0	0	0
OTU470	0	0	0	0	0	0	0	0	0	0	0	0	0	0	0	0	0	0	0	0	0	0	0	0	0	0	0	0	184	0	0	0	0	0	0	0	0	0	0	0	0	0	0	0	0	0	0	0	0
OTU471	0	0	0	0	0	0	0	0	0	0	0	0	0	0	0	0	0	0	0	0	0	0	0	0	0	0	0	0	0	14030	1246	0	0	0	0	0	0	0	22877	0	0	0	0	0	0	0	0	0	0
OTU472	0	0	0	0	0	0	0	0	0	0	0	0	0	0	0	0	0	0	0	0	0	0	0	0	0	0	0	0	0	10488	0	0	0	0	0	0	0	0	0	0	0	0	0	0	0	0	0	0	0
OTU474	0	0	0	0	0	0	0	0	0	0	0	0	0	0	0	0	0	0	0	0	0	0	0	0	0	0	0	0	0	2129	13778	0	0	0	0	0	13175	0	63186	0	0	0	0	0	0	0	0	0	0
OTU475	0	0	0	0	0	0	0	0	0	0	0	0	0	0	0	0	0	0	0	0	0	0	0	0	0	0	0	0	0	1973	0	0	0	0	0	0	0	0	0	0	0	0	0	0	0	0	0	0	0
OTU476	0	0	0	0	0	0	0	0	0	0	0	0	0	0	0	0	0	0	0	0	0	0	0	0	0	0	0	0	0	1769	338	0	0	0	0	0	0	0	0	0	0	0	0	0	0	0	0	0	0
OTU477	0	0	0	0	0	0	0	0	0	0	0	0	0	0	0	0	0	0	0	0	0	0	0	0	0	0	0	0	0	596	4367	0	0	0	0	0	0	0	2434	0	0	0	0	0	0	0	0	0	0
OTU478	0	0	0	0	0	0	0	0	0	0	0	0	0	0	0	0	0	0	0	0	0	0	0	0	0	0	0	0	0	248	23376	0	0	0	0	0	0	0	12086	0	0	0	0	0	0	0	4535	0	4535
OTU479	0	0	0	0	0	0	0	0	0	0	0	0	0	0	0	0	0	0	0	0	0	0	0	0	0	0	0	0	0	243	0	0	0	0	0	48	0	0	0	0	0	0	0	0	0	0	0	0	0
OTU480	0	0	0	0	0	0	0	0	0	0	0	0	0	0	0	0	0	0	0	0	0	0	0	0	0	0	0	0	0	150	0	0	0	0	0	0	76	0	302	0	0	0	0	0	0	0	0	0	0
OTU481	0	0	0	0	0	0	0	0	0	0	0	0	0	0	0	0	0	0	0	0	0	0	0	0	0	0	0	0	0	116	0	0	0	0	0	0	0	0	0	0	0	0	0	0	0	0	0	0	0
OTU482	0	0	0	0	0	0	0	0	0	0	0	0	0	0	0	0	0	0	0	0	0	0	0	0	0	0	0	0	0	85	0	0	0	0	0	0	0	0	0	0	0	0	0	0	0	0	0	0	0
OTU483	0	0	0	0	0	0	0	0	0	0	0	0	0	0	0	0	0	0	0	0	0	0	0	0	0	0	0	0	0	25	0	0	0	0	0	0	0	0	0	0	0	0	0	0	0	0	0	0	0
OTU484	0	0	0	0	0	0	0	0	0	0	0	0	0	0	0	0	0	0	0	0	0	0	0	0	0	0	0	0	0	0	23980	0	0	0	0	0	0	0	109512	0	0	0	0	0	0	0	12725	0	12725
OTU485	0	0	0	0	0	0	0	0	0	0	0	0	0	0	0	0	0	0	0	0	0	0	0	0	0	0	0	0	0	0	12070	0	0	0	0	0	0	0	0	0	0	0	0	0	0	0	0	0	0
OTU486	0	0	0	0	0	0	0	0	0	0	0	0	0	0	0	0	0	0	0	0	0	0	0	0	0	0	0	0	0	0	3446	0	0	0	0	0	0	0	0	0	0	0	0	0	0	0	0	0	0
OTU487	0	0	0	0	0	0	0	0	0	0	0	0	0	0	0	0	0	0	0	0	0	0	0	0	0	0	0	0	0	0	6855	0	0	0	0	0	0	0	0	0	0	0	0	0	0	0	0	0	0
OTU488	0	0	0	0	0	0	0	0	0	0	0	0	0	0	0	0	0	0	0	0	0	0	0	0	0	0	0	0	0	0	2135	0	0	0	0	0	0	0	4740	0	0	0	0	0	0	0	0	0	0
OTU489	0	0	0	0	0	0	0	0	0	0	0	0	0	0	0	0	0	0	0	0	0	0	0	0	0	0	0	0	0	0	3801	0	0	0	0	1011	0	0	6455	0	0	0	0	0	123	0	5386	0	5386
OTU490	0	0	0	0	0	0	0	0	0	0	0	0	0	0	0	0	0	0	0	0	0	0	0	0	0	0	0	0	0	0	1683	0	0	0	0	0	0	0	335	0	0	0	0	0	0	0	0	0	0
OTU491	0	0	0	0	0	0	0	0	0	0	0	0	0	0	0	0	0	0	0	0	0	0	0	0	0	0	0	0	0	0	1560	0	0	0	0	0	0	0	0	0	0	0	0	0	0	0	0	0	0
OTU492	0	0	0	0	0	0	0	0	0	0	0	0	0	0	0	0	0	0	0	0	0	0	0	0	0	0	0	0	0	0	1823	0	0	0	0	0	0	0	5391	0	0	0	0	0	0	0	28	0	28
OTU493	0	0	0	0	0	0	0	0	0	0	0	0	0	0	0	0	0	0	0	0	0	0	0	0	0	0	0	0	0	0	1296	0	0	0	0	0	0	0	0	0	0	0	0	0	0	0	0	0	0
OTU494	0	0	0	0	0	0	0	0	0	0	0	0	0	0	0	0	0	0	0	0	0	0	0	0	0	0	0	0	0	0	1298	0	0	0	0	0	0	0	2706	0	0	0	0	0	0	0	0	0	0
OTU495	0	0	0	0	0	0	0	0	0	0	0	0	0	0	0	0	0	0	0	0	0	0	0	0	0	0	0	0	0	0	799	0	0	0	0	0	0	0	0	0	0	0	0	0	0	0	0	0	0
OTU496	0	0	0	0	0	0	0	0	0	0	0	0	0	0	0	0	0	0	0	0	0	0	0	0	0	0	0	0	0	0	496	0	0	0	0	0	0	0	405	0	0	0	0	0	0	0	1206	0	1206
OTU497	0	0	0	0	0	0	0	0	0	0	0	0	0	0	0	0	0	0	0	0	0	0	0	0	0	0	0	0	0	0	191	0	0	0	0	0	48	0	0	0	0	0	0	0	0	0	0	0	0
OTU498	0	0	0	0	0	0	0	0	0	0	0	0	0	0	0	0	0	0	0	0	0	0	0	0	0	0	0	0	0	0	97	0	0	0	0	0	0	0	0	0	0	0	0	0	0	0	0	0	0
OTU499	0	0	0	0	0	0	0	0	0	0	0	0	0	0	0	0	0	0	0	0	0	0	0	0	0	0	0	0	0	0	0	0	2553	0	0	0	0	0	0	0	0	0	0	0	0	0	0	0	0
OTU500	0	0	0	0	0	0	0	0	0	0	0	0	0	0	0	0	0	0	0	0	0	0	0	0	0	0	0	0	0	0	0	0	331	0	0	0	0	0	0	0	0	0	0	0	0	0	0	0	0
OTU501	0	0	0	0	0	0	0	0	0	0	0	0	0	0	0	0	0	0	0	0	0	0	0	0	0	0	0	0	0	0	0	0	289	0	0	0	0	0	0	0	0	0	0	0	0	0	0	0	0
OTU502	0	0	0	0	0	0	0	0	0	0	0	0	0	0	0	0	0	0	0	0	0	0	0	0	0	0	0	0	0	0	0	0	119	0	0	0	0	0	0	0	0	0	0	0	0	0	0	0	0
OTU503	0	0	0	0	0	0	0	0	0	0	0	0	0	0	0	0	0	0	0	0	0	0	0	0	0	0	0	0	0	0	0	0	71	0	0	0	0	0	0	0	0	0	0	0	0	0	0	0	0
OTU504	0	0	0	0	0	0	0	0	0	0	0	0	0	0	0	0	0	0	0	0	0	0	0	0	0	0	0	0	0	0	0	0	0	0	357	0	0	0	0	0	46	0	0	0	0	0	0	0	0
OTU505	0	0	0	0	0	0	0	0	0	0	0	0	0	0	0	0	0	0	0	0	0	0	0	0	0	0	0	0	0	0	0	0	0	0	136	850	0	0	0	0	0	0	0	0	0	0	0	0	0
OTU506	0	0	0	0	0	0	0	0	0	0	0	0	0	0	0	0	0	0	0	0	0	0	0	0	0	0	0	0	0	0	0	0	0	0	0	0	5178	0	26962	0	0	0	0	0	0	0	0	0	0
OTU507	0	0	0	0	0	0	0	0	0	0	0	0	0	0	0	0	0	0	0	0	0	0	0	0	0	0	0	0	0	0	0	0	0	0	0	0	3821	0	1166	0	0	0	0	0	0	0	0	0	0
OTU508	0	0	0	0	0	0	0	0	0	0	0	0	0	0	0	0	0	0	0	0	0	0	0	0	0	0	0	0	0	0	0	0	0	0	0	0	1584	0	0	0	0	0	0	0	0	0	0	0	0
OTU509	0	0	0	0	0	0	0	0	0	0	0	0	0	0	0	0	0	0	0	0	0	0	0	0	0	0	0	0	0	0	0	0	0	0	0	0	1350	0	0	0	0	0	0	0	0	0	0	0	0
OTU510	0	0	0	0	0	0	0	0	0	0	0	0	0	0	0	0	0	0	0	0	0	0	0	0	0	0	0	0	0	0	0	0	0	0	0	0	521	0	0	0	0	0	0	0	0	0	0	0	0
OTU511	0	0	0	0	0	0	0	0	0	0	0	0	0	0	0	0	0	0	0	0	0	0	0	0	0	0	0	0	0	0	0	0	0	0	0	0	524	0	0	0	0	0	0	0	0	0	0	0	0
OTU512	0	0	0	0	0	0	0	0	0	0	0	0	0	0	0	0	0	0	0	0	0	0	0	0	0	0	0	0	0	0	0	0	0	0	0	0	319	0	101	0	0	0	0	0	0	0	0	0	0
OTU513	0	0	0	0	0	0	0	0	0	0	0	0	0	0	0	0	0	0	0	0	0	0	0	0	0	0	0	0	0	0	0	0	0	0	0	0	0	366	995	0	0	0	0	0	0	0	0	0	0
OTU514	0	0	0	0	0	0	0	0	0	0	0	0	0	0	0	0	0	0	0	0	0	0	0	0	0	0	0	0	0	0	0	0	0	0	0	0	0	0	3358	0	0	0	0	0	0	0	738	0	738
OTU515	0	0	0	0	0	0	0	0	0	0	0	0	0	0	0	0	0	0	0	0	0	0	0	0	0	0	0	0	0	0	0	0	0	0	0	0	0	0	2048	0	0	0	0	0	0	0	8065	0	8065
OTU516	0	0	0	0	0	0	0	0	0	0	0	0	0	0	0	0	0	0	0	0	0	0	0	0	0	0	0	0	0	0	0	0	0	0	0	0	0	0	1402	0	0	0	0	0	0	0	0	0	0
OTU517	0	0	0	0	0	0	0	0	0	0	0	0	0	0	0	0	0	0	0	0	0	0	0	0	0	0	0	0	0	0	0	0	0	0	0	0	0	0	1053	0	0	0	0	0	0	0	0	0	0
OTU518	0	0	0	0	0	0	0	0	0	0	0	0	0	0	0	0	0	0	0	0	0	0	0	0	0	0	0	0	0	0	0	0	0	0	0	0	0	0	1580	0	0	0	0	0	0	0	1767	0	1767
OTU519	0	0	0	0	0	0	0	0	0	0	0	0	0	0	0	0	0	0	0	0	0	0	0	0	0	0	0	0	0	0	0	0	0	0	0	0	0	0	533	0	0	0	0	0	0	0	0	0	0
OTU520	0	0	0	0	0	0	0	0	0	0	0	0	0	0	0	0	0	0	0	0	0	0	0	0	0	0	0	0	0	0	0	0	0	0	0	0	0	0	872	0	0	0	0	0	0	0	0	0	0
OTU521	0	0	0	0	0	0	0	0	0	0	0	0	0	0	0	0	0	0	0	0	0	0	0	0	0	0	0	0	0	0	0	0	0	0	0	0	0	0	178	0	0	0	0	0	0	0	0	0	0
OTU522	0	0	0	0	0	0	0	0	0	0	0	0	0	0	0	0	0	0	0	0	0	0	0	0	0	0	0	0	0	0	0	0	0	0	0	0	0	0	188	0	0	0	0	0	0	0	0	0	0
OTU523	0	0	0	0	0	0	0	0	0	0	0	0	0	0	0	0	0	0	0	0	0	0	0	0	0	0	0	0	0	0	0	0	0	0	0	0	0	0	364	0	0	0	0	0	0	0	1549	0	1549
OTU524	0	0	0	0	0	0	0	0	0	0	0	0	0	0	0	0	0	0	0	0	0	0	0	0	0	0	0	0	0	0	0	0	0	0	0	0	0	0	23	0	0	0	0	0	0	0	0	0	0
OTU525	0	0	0	0	0	0	0	0	0	0	0	0	0	0	0	0	0	0	0	0	0	0	0	0	0	0	0	0	0	0	0	0	0	0	0	0	0	0	0	1705	13206	1192	0	0	0	0	0	0	0
OTU526	0	0	0	0	0	0	0	0	0	0	0	0	0	0	0	0	0	0	0	0	0	0	0	0	0	0	0	0	0	0	0	0	0	0	0	0	0	0	0	228	0	0	0	0	0	0	0	0	0
OTU527	0	0	0	0	0	0	0	0	0	0	0	0	0	0	0	0	0	0	0	0	0	0	0	0	0	0	0	0	0	0	0	0	0	0	0	0	0	0	0	0	2177	0	0	0	0	0	0	0	0
OTU528	0	0	0	0	0	0	0	0	0	0	0	0	0	0	0	0	0	0	0	0	0	0	0	0	0	0	0	0	0	0	0	0	0	0	0	0	0	0	0	0	0	891	0	0	0	0	0	0	0
OTU530	0	0	0	0	0	0	0	0	0	0	0	0	0	0	0	0	0	0	0	0	0	0	0	0	0	0	0	0	0	0	0	0	0	0	0	0	0	0	0	0	0	0	130	0	0	0	0	0	0
OTU531	0	0	0	0	0	0	0	0	0	0	0	0	0	0	0	0	0	0	0	0	0	0	0	0	0	0	0	0	0	0	0	0	0	0	0	0	0	0	0	0	0	0	0	0	0	0	2246	0	2246
OTU532	0	0	0	0	0	0	0	0	0	0	0	0	0	0	0	0	0	0	0	0	0	0	0	0	0	0	0	0	0	0	0	0	0	0	0	0	0	0	0	0	0	0	0	0	0	0	629	0	629
OTU533	0	0	0	0	0	0	0	0	0	0	0	0	0	0	0	0	0	0	0	0	0	0	0	0	0	0	0	0	0	0	0	0	0	0	0	0	0	0	0	0	0	0	0	0	0	0	0	0	0
OTU534	0	0	0	0	0	0	0	0	0	0	0	0	0	0	0	0	0	0	0	0	0	0	0	0	0	0	0	0	0	0	0	0	0	0	0	0	0	0	0	0	0	0	0	0	0	0	0	0	0
OTU535	0	0	0	0	0	0	0	0	0	0	0	0	0	0	0	0	0	0	0	0	0	0	0	0	0	0	0	0	0	0	0	0	0	0	0	0	0	0	0	0	0	0	0	0	0	0	0	0	0
OTU536	0	0	0	0	0	0	0	0	0	0	0	0	0	0	0	0	0	0	0	0	0	0	0	0	0	0	0	0	0	0	0	0	0	0	0	0	0	0	0	0	0	0	0	0	0	0	0	0	0
OTU537	0	0	0	0	0	0	0	0	0	0	0	0	0	0	0	0	0	0	0	0	0	0	0	0	0	0	0	0	0	0	0	0	0	0	0	0	0	0	0	0	0	0	0	0	0	0	0	0	0
OTU538	0	0	0	0	0	0	0	0	0	0	0	0	0	0	0	0	0	0	0	0	0	0	0	0	0	0	0	0	0	0	0	0	0	0	0	0	0	0	0	0	0	0	0	0	0	0	0	0	0
OTU539	0	0	0	0	0	0	0	0	0	0	0	0	0	0	0	0	0	0	0	0	0	0	0	0	0	0	0	0	0	0	0	0	0	0	0	0	0	0	0	0	0	0	0	0	0	0	0	0	0
OTU540	0	0	0	0	0	0	0	0	0	0	0	0	0	0	0	0	0	0	0	0	0	0	0	0	0	0	0	0	0	0	0	0	0	0	0	0	0	0	0	0	0	0	0	0	0	0	0	0	0
OTU541	0	0	0	0	0	0	0	0	0	0	0	0	0	0	0	0	0	0	0	0	0	0	0	0	0	0	0	0	0	0	0	0	0	0	0	0	0	0	0	0	0	0	0	0	0	0	0	0	0
OTU542	0	0	0	0	0	0	0	0	0	0	0	0	0	0	0	0	0	0	0	0	0	0	0	0	0	0	0	0	0	0	0	0	0	0	0	0	0	0	0	0	0	0	0	0	0	0	0	0	0
OTU543	0	0	0	0	0	0	0	0	0	0	0	0	0	0	0	0	0	0	0	0	0	0	0	0	0	0	0	0	0	0	0	0	0	0	0	0	0	0	0	0	0	0	0	0	0	0	0	0	0
OTU544	0	0	0	0	0	0	0	0	0	0	0	0	0	0	0	0	0	0	0	0	0	0	0	0	0	0	0	0	0	0	0	0	0	0	0	0	0	0	0	0	0	0	0	0	0	0	0	0	0
OTU545	0	0	0	0	0	0	0	0	0	0	0	0	0	0	0	0	0	0	0	0	0	0	0	0	0	0	0	0	0	0	0	0	0	0	0	0	0	0	0	0	0	0	0	0	0	0	0	0	0
OTU546	0	0	0	0	0	0	0	0	0	0	0	0	0	0	0	0	0	0	0	0	0	0	0	0	0	0	0	0	0	0	0	0	0	0	0	0	0	0	0	0	0	0	0	0	0	0	0	0	0
OTU547	0	0	0	0	0	0	0	0	0	0	0	0	0	0	0	0	0	0	0	0	0	0	0	0	0	0	0	0	0	0	0	0	0	0	0	0	0	0	0	0	0	0	0	0	0	0	0	0	0
OTU548	0	0	0	0	0	0	0	0	0	0	0	0	0	0	0	0	0	0	0	0	0	0	0	0	0	0	0	0	0	0	0	0	0	0	0	0	0	0	0	0	0	0	0	0	0	0	0	0	0
OTU549	0	0	0	0	0	0	0	0	0	0	0	0	0	0	0	0	0	0	0	0	0	0	0	0	0	0	0	0	0	0	0	0	0	0	0	0	0	0	0	0	0	0	0	0	0	0	0	0	0
OTU550	0	0	0	0	0	0	0	0	0	0	0	0	0	0	0	0	0	0	0	0	0	0	0	0	0	0	0	0	0	0	0	0	0	0	0	0	0	0	0	0	0	0	0	0	0	0	0	0	0
OTU551	0	0	0	0	0	0	0	0	0	0	0	0	0	0	0	0	0	0	0	0	0	0	0	0	0	0	0	0	0	0	0	0	0	0	0	0	0	0	0	0	0	0	0	0	0	0	0	0	0
OTU552	0	0	0	0	0	0	0	0	0	0	0	0	0	0	0	0	0	0	0	0	0	0	0	0	0	0	0	0	0	0	0	0	0	0	0	0	0	0	0	0	0	0	0	0	0	0	0	0	0
OTU553	0	0	0	0	0	0	0	0	0	0	0	0	0	0	0	0	0	0	0	0	0	0	0	0	0	0	0	0	0	0	0	0	0	0	0	0	0	0	0	0	0	0	0	0	0	0	0	0	0
OTU554	0	0	0	0	0	0	0	0	0	0	0	0	0	0	0	0	0	0	0	0	0	0	0	0	0	0	0	0	0	0	0	0	0	0	0	0	0	0	0	0	0	0	0	0	0	0	0	0	0
OTU555	0	0	0	0	0	0	0	0	0	0	0	0	0	0	0	0	0	0	0	0	0	0	0	0	0	0	0	0	0	0	0	0	0	0	0	0	0	0	0	0	0	0	0	0	0	0	0	0	0
OTU556	0	0	0	0	0	0	0	0	0	0	0	0	0	0	0	0	0	0	0	0	0	0	0	0	0	0	0	0	0	0	0	0	0	0	0	0	0	0	0	0	0	0	0	0	0	0	0	0	0
OTU557	0	0	0	0	0	0	0	0	0	0	0	0	0	0	0	0	0	0	0	0	0	0	0	0	0	0	0	0	0	0	0	0	0	0	0	0	0	0	0	0	0	0	0	0	0	0	0	0	0
OTU558	0	0	0	0	0	0	0	0	0	0	0	0	0	0	0	0	0	0	0	0	0	0	0	0	0	0	0	0	0	0	0	0	0	0	0	0	0	0	0	0	0	0	0	0	0	0	0	0	0
OTU559	0	0	0	0	0	0	0	0	0	0	0	0	0	0	0	0	0	0	0	0	0	0	0	0	0	0	0	0	0	0	0	0	0	0	0	0	0	0	0	0	0	0	0	0	0	0	0	0	0
OTU560	0	0	0	0	0	0	0	0	0	0	0	0	0	0	0	0	0	0	0	0	0	0	0	0	0	0	0	0	0	0	0	0	0	0	0	0	0	0	0	0	0	0	0	0	0	0	0	0	0
OTU561	0	0	0	0	0	0	0	0	0	0	0	0	0	0	0	0	0	0	0	0	0	0	0	0	0	0	0	0	0	0	0	0	0	0	0	0	0	0	0	0	0	0	0	0	0	0	0	0	0
OTU562	0	0	0	0	0	0	0	0	0	0	0	0	0	0	0	0	0	0	0	0	0	0	0	0	0	0	0	0	0	0	0	0	0	0	0	0	0	0	0	0	0	0	0	0	0	0	0	0	0
OTU563	0	0	0	0	0	0	0	0	0	0	0	0	0	0	0	0	0	0	0	0	0	0	0	0	0	0	0	0	0	0	0	0	0	0	0	0	0	0	0	0	0	0	0	0	0	0	0	0	0
OTU564	0	0	0	0	0	0	0	0	0	0	0	0	0	0	0	0	0	0	0	0	0	0	0	0	0	0	0	0	0	0	0	0	0	0	0	0	0	0	0	0	0	0	0	0	0	0	0	0	0
OTU565	0	0	0	0	0	0	0	0	0	0	0	0	0	0	0	0	0	0	0	0	0	0	0	0	0	0	0	0	0	0	0	0	0	0	0	0	0	0	0	0	0	0	0	0	0	0	0	0	0
OTU566	0	0	0	0	0	0	0	0	0	0	0	0	0	0	0	0	0	0	0	0	0	0	0	0	0	0	0	0	0	0	0	0	0	0	0	0	0	0	0	0	0	0	0	0	0	0	0	0	0
OTU567	0	0	0	0	0	0	0	0	0	0	0	0	0	0	0	0	0	0	0	0	0	0	0	0	0	0	0	0	0	0	0	0	0	0	0	0	0	0	0	0	0	0	0	0	0	0	0	0	0
OTU568	0	0	0	0	0	0	0	0	0	0	0	0	0	0	0	0	0	0	0	0	0	0	0	0	0	0	0	0	0	0	0	0	0	0	0	0	0	0	0	0	0	0	0	0	0	0	0	0	0
OTU569	0	0	0	0	0	0	0	0	0	0	0	0	0	0	0	0	0	0	0	0	0	0	0	0	0	0	0	0	0	0	0	0	0	0	0	0	0	0	0	0	0	0	0	0	0	0	0	0	0
OTU570	0	0	0	0	0	0	0	0	0	0	0	0	0	0	0	0	0	0	0	0	0	0	0	0	0	0	0	0	0	0	0	0	0	0	0	0	0	0	0	0	0	0	0	0	0	0	0	0	0
OTU571	0	0	0	0	0	0	0	0	0	0	0	0	0	0	0	0	0	0	0	0	0	0	0	0	0	0	0	0	0	0	0	0	0	0	0	0	0	0	0	0	0	0	0	0	0	0	0	0	0
OTU572	0	0	0	0	0	0	0	0	0	0	0	0	0	0	0	0	0	0	0	0	0	0	0	0	0	0	0	0	0	0	0	0	0	0	0	0	0	0	0	0	0	0	0	0	0	0	0	0	0
OTU573	0	0	0	0	0	0	0	0	0	0	0	0	0	0	0	0	0	0	0	0	0	0	0	0	0	0	0	0	0	0	0	0	0	0	0	0	0	0	0	0	0	0	0	0	0	0	0	0	0
OTU574	0	0	0	0	0	0	0	0	0	0	0	0	0	0	0	0	0	0	0	0	0	0	0	0	0	0	0	0	0	0	0	0	0	0	0	0	0	0	0	0	0	0	0	0	0	0	0	0	0
OTU575	0	0	0	0	0	0	0	0	0	0	0	0	0	0	0	0	0	0	0	0	0	0	0	0	0	0	0	0	0	0	0	0	0	0	0	0	0	0	0	0	0	0	0	0	0	0	0	0	0
OTU576	0	0	0	0	0	0	0	0	0	0	0	0	0	0	0	0	0	0	0	0	0	0	0	0	0	0	0	0	0	0	0	0	0	0	0	0	0	0	0	0	0	0	0	0	0	0	0	0	0
OTU577	0	0	0	0	0	0	0	0	0	0	0	0	0	0	0	0	0	0	0	0	0	0	0	0	0	0	0	0	0	0	0	0	0	0	0	0	0	0	0	0	0	0	0	0	0	0	0	0	0
OTU578	0	0	0	0	0	0	0	0	0	0	0	0	0	0	0	0	0	0	0	0	0	0	0	0	0	0	0	0	0	0	0	0	0	0	0	0	0	0	0	0	0	0	0	0	0	0	0	0	0
OTU579	0	0	0	0	0	0	0	0	0	0	0	0	0	0	0	0	0	0	0	0	0	0	0	0	0	0	0	0	0	0	0	0	0	0	0	0	0	0	0	0	0	0	0	0	0	0	0	0	0
OTU580	0	0	0	0	0	0	0	0	0	0	0	0	0	0	0	0	0	0	0	0	0	0	0	0	0	0	0	0	0	0	0	0	0	0	0	0	0	0	0	0	0	0	0	0	0	0	0	0	0
OTU581	0	0	0	0	0	0	0	0	0	0	0	0	0	0	0	0	0	0	0	0	0	0	0	0	0	0	0	0	0	0	0	0	0	0	0	0	0	0	0	0	0	0	0	0	0	0	0	0	0
OTU582	0	0	0	0	0	0	0	0	0	0	0	0	0	0	0	0	0	0	0	0	0	0	0	0	0	0	0	0	0	0	0	0	0	0	0	0	0	0	0	0	0	0	0	0	0	0	0	0	0
OTU583	0	0	0	0	0	0	0	0	0	0	0	0	0	0	0	0	0	0	0	0	0	0	0	0	0	0	0	0	0	0	0	0	0	0	0	0	0	0	0	0	0	0	0	0	0	0	0	0	0
OTU584	0	0	0	0	0	0	0	0	0	0	0	0	0	0	0	0	0	0	0	0	0	0	0	0	0	0	0	0	0	0	0	0	0	0	0	0	0	0	0	0	0	0	0	0	0	0	0	0	0
OTU585	0	0	0	0	0	0	0	0	0	0	0	0	0	0	0	0	0	0	0	0	0	0	0	0	0	0	0	0	0	0	0	0	0	0	0	0	0	0	0	0	0	0	0	0	0	0	0	0	0
OTU586	0	0	0	0	0	0	0	0	0	0	0	0	0	0	0	0	0	0	0	0	0	0	0	0	0	0	0	0	0	0	0	0	0	0	0	0	0	0	0	0	0	0	0	0	0	0	0	0	0
OTU587	0	0	0	0	0	0	0	0	0	0	0	0	0	0	0	0	0	0	0	0	0	0	0	0	0	0	0	0	0	0	0	0	0	0	0	0	0	0	0	0	0	0	0	0	0	0	0	0	0
OTU588	0	0	0	0	0	0	0	0	0	0	0	0	0	0	0	0	0	0	0	0	0	0	0	0	0	0	0	0	0	0	0	0	0	0	0	0	0	0	0	0	0	0	0	0	0	0	0	0	0
OTU589	0	0	0	0	0	0	0	0	0	0	0	0	0	0	0	0	0	0	0	0	0	0	0	0	0	0	0	0	0	0	0	0	0	0	0	0	0	0	0	0	0	0	0	0	0	0	0	0	0
OTU591	0	0	0	0	0	0	0	0	0	0	0	0	0	0	0	0	0	0	0	0	0	0	0	0	0	0	0	0	0	0	0	0	0	0	0	0	0	0	0	0	0	0	0	0	0	0	0	0	0
OTU592	0	0	0	0	0	0	0	0	0	0	0	0	0	0	0	0	0	0	0	0	0	0	0	0	0	0	0	0	0	0	0	0	0	0	0	0	0	0	0	0	0	0	0	0	0	0	0	0	0
OTU593	0	0	0	0	0	0	0	0	0	0	0	0	0	0	0	0	0	0	0	0	0	0	0	0	0	0	0	0	0	0	0	0	0	0	0	0	0	0	0	0	0	0	0	0	0	0	0	0	0
OTU594	0	0	0	0	0	0	0	0	0	0	0	0	0	0	0	0	0	0	0	0	0	0	0	0	0	0	0	0	0	0	0	0	0	0	0	0	0	0	0	0	0	0	0	0	0	0	0	0	0
OTU595	0	0	0	0	0	0	0	0	0	0	0	0	0	0	0	0	0	0	0	0	0	0	0	0	0	0	0	0	0	0	0	0	0	0	0	0	0	0	0	0	0	0	0	0	0	0	0	0	0
OTU596	0	0	0	0	0	0	0	0	0	0	0	0	0	0	0	0	0	0	0	0	0	0	0	0	0	0	0	0	0	0	0	0	0	0	0	0	0	0	0	0	0	0	0	0	0	0	0	0	0
OTU597	0	0	0	0	0	0	0	0	0	0	0	0	0	0	0	0	0	0	0	0	0	0	0	0	0	0	0	0	0	0	0	0	0	0	0	0	0	0	0	0	0	0	0	0	0	0	0	0	0
OTU598	0	0	0	0	0	0	0	0	0	0	0	0	0	0	0	0	0	0	0	0	0	0	0	0	0	0	0	0	0	0	0	0	0	0	0	0	0	0	0	0	0	0	0	0	0	0	0	0	0
OTU599	0	0	0	0	0	0	0	0	0	0	0	0	0	0	0	0	0	0	0	0	0	0	0	0	0	0	0	0	0	0	0	0	0	0	0	0	0	0	0	0	0	0	0	0	0	0	0	0	0
OTU600	0	0	0	0	0	0	0	0	0	0	0	0	0	0	0	0	0	0	0	0	0	0	0	0	0	0	0	0	0	0	0	0	0	0	0	0	0	0	0	0	0	0	0	0	0	0	0	0	0
OTU601	0	0	0	0	0	0	0	0	0	0	0	0	0	0	0	0	0	0	0	0	0	0	0	0	0	0	0	0	0	0	0	0	0	0	0	0	0	0	0	0	0	0	0	0	0	0	0	0	0
[truncated: 59 more columns]
