# Supplementary material for: Linking peri-implantitis to microbiome changes in affected implants, healthy implants, and saliva: a cross-sectional pilot study
Source: Front Cell Infect Microbiol. 2025 Apr 17;15:1543100. doi: 10.3389/fcimb.2025.1543100 (PMC12043654; doi:10.3389/fcimb.2025.1543100)
Supplement: Supplementary file 1 [file DataSheet1.zip › Supplementary Materials/Table S3.xlsx]

## Sheet: Folha1
Table S3: Differential ranks of the 10% species more (identified as numerator) and less (identified as denominator) associated with PI_Sa using the group HI_Sa as reference, as estimated from multinomial regression by Songbird
Taxa	Log Ratio Classification	Intercept	Group(T:PI_Sa)
Streptococcus salivarius	Numerator	2.36527	1.90424
Streptococcus anginosus	Numerator	0.455943	1.35635
Veillonella atypica	Numerator	2.07751	1.18604
Olsenella uli	Numerator	-0.144711	1.10435
Porphyromonas endodontalis	Numerator	-0.185692	1.0984
Streptococcus vestibularis	Numerator	0.734628	1.05633
Veillonella parvula	Numerator	1.70256	1.0133
Lancefieldella rimae	Numerator	-0.123743	0.983376
Streptococcus mitis	Numerator	3.26872	0.972221
Streptococcus oralis	Numerator	2.6315	0.96474
Lancefieldella parvula	Numerator	1.11902	0.947099
Bifidobacterium dentium	Numerator	-0.0306824	0.921635
Streptococcus mutans	Numerator	-0.269292	0.912026
Streptococcus parasanguinis	Numerator	3.19446	0.866613
Scardovia wiggsiae	Numerator	-0.0625193	0.847483
Neisseria sicca	Numerator	1.96737	0.846336
Streptococcus sanguinis	Numerator	2.19003	0.81605
Prevotella denticola	Numerator	-0.311121	0.794566
Porphyromonas gingivalis	Numerator	0.0396745	0.76734
Actinomyces bouchesdurhonensis	Numerator	1.17986	0.753862
Streptococcus cristatus	Numerator	1.34275	0.724331
Prevotella oris	Numerator	-0.326503	0.715544
Megasphaera micronuciformis	Numerator	0.272034	0.710493
Actinomyces sp oral taxon 170	Denominator	-0.753346	-0.387888
Bacteroidetes oral taxon 274	Denominator	-0.777994	-0.404927
Bulleidia extructa	Denominator	-0.796912	-0.407327
Pauljensenia hongkongensis	Denominator	-0.763814	-0.407639
GGB1203 SGB1568	Denominator	-0.689408	-0.408486
Prevotella SGB1459	Denominator	-0.818777	-0.41009
Actinomyces sp ICM47	Denominator	2.23485	-0.413467
Parvimonas SGB6649	Denominator	-0.798548	-0.41749
Lautropia dentalis	Denominator	-0.743304	-0.434044
Actinomyces johnsonii	Denominator	-0.679931	-0.444309
Peptostreptococcus SGB749	Denominator	-0.3223	-0.451078
Streptococcus rubneri	Denominator	1.25549	-0.467752
GGB4936 SGB6889	Denominator	-0.352065	-0.479542
Streptococcus pneumoniae	Denominator	-0.503884	-0.499929
Schaalia odontolytica	Denominator	0.0740924	-0.5039
Porphyromonas catoniae	Denominator	-0.411593	-0.512418
Neisseria sp oral taxon 014	Denominator	0.378039	-0.547253
Prevotellaceae bacterium Marseille P2826	Denominator	0.0588095	-0.590535
Stomatobaculum SGB5266	Denominator	0.655715	-0.597934
Actinomyces SGB17157	Denominator	1.43701	-0.59874
GGB79977 SGB1466	Denominator	-0.312869	-0.603172
Actinomyces sp HMSC035G02	Denominator	0.521481	-0.823228
GGB1144 SGB1469	Denominator	0.269655	-0.85323
Features: Top and bottom 10%
Results:
- 23/231 (9.96%) features selected
- 0/40 samples can´t be shown due to having and invalid (i.e.containing zero) log-ratio.
