# Supplementary material for: Linking peri-implantitis to microbiome changes in affected implants, healthy implants, and saliva: a cross-sectional pilot study
Source: Front Cell Infect Microbiol. 2025 Apr 17;15:1543100. doi: 10.3389/fcimb.2025.1543100 (PMC12043654; doi:10.3389/fcimb.2025.1543100)
Supplement: Supplementary file 1 [file DataSheet1.zip › Supplementary Materials/Table S4.xlsx]

## Sheet: Folha1
Table S4: Differential ranks of the 10% species more (identified as numerator) and less (identified as denominator) associated with PI_PIS using the group PI_HIS as reference, as estimated from multinomial regression by Songbird
Taxa	Log Ratio Classification	Intercept	Group(T:PI_PIS)
Olsenella profusa	Numerator	-0.253144011752487	1.37823
Parvimonas micra	Numerator	0.74198461983931	1.04999
Mogibacterium timidum	Numerator	1.73751373503935	0.85087
Streptococcus gordonii	Numerator	1.9968179008795	0.792852
Streptococcus constellatus	Numerator	1.06610689972174	0.74072
Peptostreptococcus stomatis	Numerator	0.433217703445076	0.712147
Lancefieldella parvula	Numerator	-0.144394741313339	0.698785
Porphyromonas gingivalis	Numerator	1.33651049350035	0.646919
Candidatus Nanoperiomorbus periodonticus	Numerator	0.572940631849884	0.644042
Prevotella nigrescens	Numerator	-0.123914168136002	0.590485
Veillonella parvula	Numerator	2.44385035250914	0.575801
Rothia mucilaginosa	Numerator	0.026627554638504	0.546357
Candidatus Nanosynsacchari sp TM7 ANC 38 39 G1 1	Numerator	0.539743891997456	0.52571
Granulicatella adiacens	Numerator	1.06129957650435	0.51447
Cardiobacterium hominis	Denominator	-0.890440867202164	-0.46624
Actinobaculum sp oral taxon 183	Denominator	-0.0656194546388398	-0.469364
GGB38873 SGB47522	Denominator	-1.25727228905428	-0.482907
Candidatus Nanosynbacter lyticus	Denominator	-0.854539439933182	-0.489789
Prevotella SGB98243	Denominator	-0.523885653273941	-0.498653
Bulleidia extructa	Denominator	-0.938068435447098	-0.503974
Capnocytophaga sp oral taxon 338	Denominator	-1.08898215080965	-0.512058
Streptococcus intermedius	Denominator	1.54582287286055	-0.52134
Corynebacterium matruchotii	Denominator	0.651464237911819	-0.539684
Treponema SGB69443	Denominator	-1.02128760601747	-0.539804
Scardovia wiggsiae	Denominator	1.58653582547438	-0.565686
GGB49400 SGB69312	Denominator	-0.403337404982925	-0.626008
Actinomyces naeslundii	Denominator	0.691172315819382	-0.942517
Bifidobacterium dentium	Denominator	2.82493646357787	-1.23889
Features: Top and bottom 10%
Results:
- 14/145 (9.66%) features selected
- 2/40 samples can´t be shown due to having and invalid (i.e.containing zero) log-ratio.
Features: Top and bottom 10%
Results:
- 23/231 (9.96%) features selected
- 0/40 samples can´t be shown due to having and invalid (i.e.containing zero) log-ratio.
