# Supplementary material for: Linking peri-implantitis to microbiome changes in affected implants, healthy implants, and saliva: a cross-sectional pilot study
Source: Front Cell Infect Microbiol. 2025 Apr 17;15:1543100. doi: 10.3389/fcimb.2025.1543100 (PMC12043654; doi:10.3389/fcimb.2025.1543100)
Supplement: Supplementary file 1 [file DataSheet1.zip › Supplementary Materials/Table S5.xlsx]

## Sheet: Folha1
Table S5: Differential ranks of the 10% species more (identified as numerator) and less (identified as denominator) associated with PI_PIS using the group HI_HIS as reference, as estimated from multinomial regression by Songbird
Taxa	Log Ratio Classification	Intercept	Group(T:PI_PIS)
Streptococcus mutans	Numerator	0.584215	2.5148
Olsenella sp oral taxon 807	Numerator	0.30681	1.38542
Mogibacterium timidum	Numerator	1.51978	1.28476
Scardovia wiggsiae	Numerator	-0.168586	1.11175
Schaalia cardiffensis	Numerator	0.276499	1.06803
Parvimonas micra	Numerator	0.773984	1.06611
Alloprevotella tannerae	Numerator	0.104009	1.04915
Atopobium sp oral taxon 199	Numerator	0.508963	1.03184
Filifactor alocis	Numerator	0.204283	1.00561
Alloprevotella SGB77721	Numerator	0.359802	0.969414
Streptococcus anginosus	Numerator	1.38812	0.962972
Porphyromonas endodontalis	Numerator	0.375781	0.897493
Porphyromonas gingivalis	Numerator	1.17354	0.887343
Olsenella uli	Numerator	2.03822	0.854644
Streptococcus constellatus	Numerator	1.15231	0.854497
Neisseria sicca	Denominator	1.03954	-0.659584
Neisseria subflava	Denominator	-0.560908	-0.665196
Porphyromonas catoniae	Denominator	-0.647118	-0.687908
Corynebacterium durum	Denominator	-0.72596	-0.690882
Rothia aeria	Denominator	1.1426	-0.769986
Rothia mucilaginosa	Denominator	1.34926	-0.773153
Actinomyces massiliensis	Denominator	-0.129655	-0.791821
Streptococcus sanguinis	Denominator	3.35767	-0.798642
Cardiobacterium hominis	Denominator	-0.12261	-0.822516
Actinomyces naeslundii	Denominator	0.73409	-0.861504
Streptococcus australis	Denominator	0.931503	-1.02241
Haemophilus parainfluenzae	Denominator	1.43369	-1.03116
Prevotella pleuritidis	Denominator	1.03161	-1.20701
Actinobaculum sp oral taxon 183	Denominator	1.42438	-1.44711
Neisseria sp oral taxon 014	Denominator	1.74928	-2.1062
Features: Top and bottom 10%
Result:
- 15/159 (9.43%) selected features
- 2/40 samples can´t be shown due to having and invalid (i.e.containing zero) log-ratio.
Features: Top and bottom 10%
Results:
- 23/231 (9.96%) features selected
- 0/40 samples can´t be shown due to having and invalid (i.e.containing zero) log-ratio.
