# Supplementary material for: Linking peri-implantitis to microbiome changes in affected implants, healthy implants, and saliva: a cross-sectional pilot study
Source: Front Cell Infect Microbiol. 2025 Apr 17;15:1543100. doi: 10.3389/fcimb.2025.1543100 (PMC12043654; doi:10.3389/fcimb.2025.1543100)
Supplement: Supplementary file 1 [file DataSheet1.zip › Supplementary Materials/Table S6.xlsx]

## Sheet: Folha1
Table S6: Differential ranks of the 10% species more (identified as numerator) and less (identified as denominator) associated with PI_HIS using the group HI_HIS as reference, as estimated from multinomial regression by Songbird
Taxa	Log Ratio Classification	Intercept	Group(T:PI_HIS)
Streptococcus anginosus	Numerator	0.790803	1.24295
Alloprevotella SGB77721	Numerator	0.525513	1.17981
Bifidobacterium dentium	Numerator	1.86131	1.17614
Streptococcus parasanguinis	Numerator	0.885915	1.13001
Schaalia cardiffensis	Numerator	0.553765	1.1178
Olsenella uli	Numerator	1.86801	1.10808
Porphyromonas gingivalis	Numerator	0.807647	1.10785
Streptococcus mutans	Numerator	1.37259	1.07132
Porphyromonas endodontalis	Numerator	0.302448	1.06877
Mogibacterium timidum	Numerator	1.18808	1.05608
Alloprevotella tannerae	Numerator	0.422913	1.04981
Scardovia wiggsiae	Numerator	0.770454	1.04787
Filifactor alocis	Numerator	0.111478	0.889485
Prevotella maculosa	Denominator	-0.977453	-0.552314
Shuttleworthia satelles	Denominator	-0.131035	-0.558852
Cardiobacterium hominis	Denominator	-0.201255	-0.608464
Mogibacterium diversum	Denominator	-0.686656	-0.609604
Actinomyces gerencseriae	Denominator	0.394344	-0.610702
Streptococcus australis	Denominator	0.797801	-0.624301
Actinomyces dentalis	Denominator	0.587105	-0.795214
Actinomyces johnsonii	Denominator	-0.54374	-0.800031
Actinomyces massiliensis	Denominator	-0.246072	-0.804142
Rothia mucilaginosa	Denominator	1.2209	-0.951633
Actinobaculum sp oral taxon 183	Denominator	1.32976	-1.02894
Neisseria sp oral taxon 014	Denominator	1.45759	-2.05793
Olsenella profusa	Denominator	1.86029	-2.11332
Features: Top and bottom 10%
Result:
- 13/137 (9.49%) features selected
- 1/40 samples can´t be shown due to having and invalid (i.e.containing zero) log-ratio.
