# Supplementary material for: Linking peri-implantitis to microbiome changes in affected implants, healthy implants, and saliva: a cross-sectional pilot study
Source: Front Cell Infect Microbiol. 2025 Apr 17;15:1543100. doi: 10.3389/fcimb.2025.1543100 (PMC12043654; doi:10.3389/fcimb.2025.1543100)
Supplement: Supplementary file 1 [file DataSheet1.zip › Supplementary Materials/Table S7.xlsx]

## Sheet: Folha1
Table S7: Differential ranks of the 10% most and less influential fungi species for the indicated group using the other group as "reference". Such species are identified as numerator or denominator as estimated from multinomial regression using Songbird
HI_Sa vs PI_Sa:
Taxa	Log Ratio Classification	Intercept	Group(T:PI_Sa)
[Candida] glabrata	Numerator	0.594636	4.43272
Candida albicans	Numerator	0.344755	2.39905
Debaryomyces hansenii	Numerator	-0.246599	0.830847
Kluyveromyces lactis	Numerator	-1.52405	0.484125
Fusarium fujikuroi	Denominator	-0.330698	-0.478571
Pyricularia oryzae	Denominator	0.674812	-0.561866
Cryptococcus neoformans	Denominator	0.234482	-0.711171
Zymoseptoria tritici	Denominator	0.666992	-0.832905
PI_HIS vs PI_PIS:
Taxa	Log Ratio Classification	Intercept	Group(T:PI_PIS)
Candida albicans	Numerator	0.976116	1.62333
Debaryomyces hansenii	Numerator	-1.8456	1.30369
Zymoseptoria tritici	Numerator	-0.724047	0.474356
Fusarium fujikuroi	Numerator	-0.787966	0.466065
Saccharomyces eubayanus	Denominator	0.591053	-0.675529
Komagataella phaffii	Denominator	-0.594905	-0.71146
Schizosaccharomyces pombe	Denominator	3.79327	-0.743135
[Candida] glabrata	Denominator	1.86309	-1.27337
HI_HIS vs PI_PIS:
Taxa	Log Ratio Classification	Intercept	Group(T:PI_PIS)
Candida albicans	Numerator	0.519377	2.08155
Saccharomyces eubayanus	Numerator	-1.0448	0.934209
Ogataea parapolymorpha	Numerator	-1.40705	0.826039
[Candida] glabrata	Numerator	-0.114649	0.699753
Neurospora crassa	Denominator	1.04972	-0.461293
Botrytis cinerea	Denominator	3.33727	-0.555903
Fusarium oxysporum	Denominator	-0.440935	-0.623809
Scheffersomyces stipitis	Denominator	-0.22148	-0.761396
HI_HIS vs PI_HIS:
Taxa	Log Ratio Classification	Intercept	Group(T:PI_HIS)
[Candida] glabrata	Numerator	-0.111531	1.91382
Saccharomyces eubayanus	Numerator	-1.07217	1.48427
Ogataea parapolymorpha	Numerator	-1.42943	0.862786
Kluyveromyces lactis	Numerator	-1.08056	0.824747
Yarrowia lipolytica	Denominator	1.06478	-0.728019
Zymoseptoria tritici	Denominator	0.0296407	-0.918467
Debaryomyces hansenii	Denominator	-1.06145	-0.947164
Scheffersomyces stipitis	Denominator	-0.254557	-1.0749
