# Supplementary material for: Linking peri-implantitis to microbiome changes in affected implants, healthy implants, and saliva: a cross-sectional pilot study
Source: Front Cell Infect Microbiol. 2025 Apr 17;15:1543100. doi: 10.3389/fcimb.2025.1543100 (PMC12043654; doi:10.3389/fcimb.2025.1543100)
Supplement: Supplementary file 1 [file DataSheet1.zip › Supplementary Materials/Table S8.xlsx]

## Sheet: OTU
Table S8: Functional pathways present in samples identified by HumanN2 version 3.9 (Samples marked with black text are from HI group, samples with red are from PI group)
Pathways	4is	4sa	7is	7pi	7sa	10is	10sa	12is	12sa	13is	13pi	13sa	14is	14pi	14sa	18is	18pi	18sa	19is	19pi	19sa	20is	20sa	21is	21pi	21sa	23is	23pi	23sa	25is	25sa	26is	26sa	27is	27pi	27sa	28is	28pi	28sa	29is	29pi	29sa	31is	31pi	31sa	32is	32sa	33is	33sa
PWY-7229: superpathway of adenosine nucleotides de novo biosynthesis I	44.182	427.905	421.256	800.746	965.13	999.625	826.877	859.511	844.046	646.67	859.265	740.404	181.151	239.214	805.367	661.469	779.099	840.617	161.615	237.456	740.456	457.62	842.985	359.661	523.108	833.588	633.772	695.083	72.5271	708.645	822.04	388.786	827.66	359.661	307.648	874.368	817.835	390.981	795.689	700.85	651.68	860.719	0	0	773.959	126.42	766.218	920.888	766.218
PWY-1042: glycolysis IV	43.0325	264.762	365.889	623.801	899.976	922.471	765.452	948.565	690.352	976.709	772.963	618.493	153.222	188.203	670.7	596.733	666.882	811.836	127.013	266.677	578.015	368.697	673.598	395.112	686.19	711.585	749.981	621.082	81.4794	767.247	637.6	275.815	763.831	395.112	318.635	688.125	749.434	334.64	615.471	981.407	704.184	683.264	32.5397	37.3647	783.493	145.904	681.68	805.875	681.68
PWY0-1586: peptidoglycan maturation (meso-diaminopimelate containing)	42.1718	546.164	525.685	1163.03	1113.68	2006.14	1479.79	1878.04	836.502	283.504	763.136	577.641	305.969	282.892	1280.15	510.7	485.064	1143.72	175.31	200.37	991.11	1202.66	839.525	463.338	1112.32	1220.92	877.217	978.754	69.5514	1156.06	1116.42	413.218	751.143	463.338	309.487	821.54	1414.07	596.429	1188.97	1854.99	864.444	1654.12	66.5576	0	1258.22	252.88	804.191	1561.97	804.191
PWY-7221: guanosine ribonucleotides de novo biosynthesis	40.9064	396.992	1140.45	889.382	907.418	1026.01	831.09	872.712	793.374	1172.78	941.124	670.733	186.218	239.174	800.537	1060.74	873.886	869.107	134.239	297.862	808.252	425.631	748.102	376.811	595.69	798.838	856.604	799.947	113.332	778.948	866.917	531.196	793.181	376.811	315.577	847.093	885.819	364.784	815.651	1026.86	803.363	832.831	31.221	0	869.265	161.846	803.785	922.722	803.785
PWY-5686: UMP biosynthesis I	40.1063	337.029	1160.29	698.334	776.962	710.53	721.753	718.845	724.331	1115.68	842.953	674.151	142.501	240.821	662.981	1060.36	874.875	848.335	104.923	373.284	579.24	319.823	708.734	393.426	632.837	705.555	789.315	620.812	54.4186	720.967	792.933	434.07	705.35	393.426	287.922	804.88	663.717	279.739	714.207	749.333	679.968	762.178	30.1421	0	704.535	128.524	703.545	863.312	703.545
PWY-7790: UMP biosynthesis II	40.1063	337.029	1160.29	698.334	776.962	780.682	721.753	718.845	724.331	1115.68	842.953	674.151	142.501	240.821	662.981	1060.36	874.875	848.335	114.853	373.284	592.463	356.827	708.734	393.426	741.999	705.555	789.315	620.812	69.6968	720.967	792.933	434.07	705.35	393.426	287.922	804.88	663.717	279.739	714.207	749.333	679.968	762.178	30.1421	0	704.535	128.524	703.545	863.312	703.545
PWY-7791: UMP biosynthesis III	40.1063	337.029	1160.29	698.334	776.962	710.53	721.753	718.845	724.331	1115.68	842.953	674.151	142.501	240.821	662.981	1060.36	874.875	848.335	102.41	373.284	579.24	319.823	708.734	393.426	632.837	705.555	789.315	620.812	54.4186	720.967	792.933	434.07	705.35	393.426	287.922	804.88	663.717	279.739	714.207	749.333	679.968	762.178	47.8709	0	704.535	128.524	703.545	863.312	703.545
PWY-6122: 5-aminoimidazole ribonucleotide biosynthesis II	36.8266	390.951	830.667	716.165	908.649	889.676	887.64	879.332	821.992	1141.54	894.157	655.03	171.699	219.326	788.056	871.125	791.712	980.991	143.639	256.701	623.72	355.619	764.136	419.431	760.836	794.791	696.648	653.309	76.1784	701.221	727.036	487.544	923.796	419.431	330.668	873.288	773.769	327.024	756.327	848.247	615.385	755.067	43.9444	22.0467	780.51	107.054	808.083	973.75	808.083
PWY-6277: superpathway of 5-aminoimidazole ribonucleotide biosynthesis	36.8266	390.951	830.667	716.165	908.649	889.676	887.64	879.332	821.992	1141.54	894.157	655.03	171.699	219.326	788.056	871.125	791.712	980.991	143.639	256.701	623.72	355.619	764.136	419.431	760.836	794.791	696.648	653.309	76.1784	701.221	727.036	487.544	923.796	419.431	330.668	873.288	773.769	327.024	756.327	848.247	615.385	755.067	43.9444	22.0467	780.51	107.054	808.083	973.75	808.083
PWY-6126: superpathway of adenosine nucleotides de novo biosynthesis II	36.4111	381.528	309.018	687.051	853.799	905.972	703.96	716.18	762.154	468.323	748.352	658.092	158.413	203.914	707.044	520.678	633.067	689.654	147.036	190.773	680.149	422.274	745.695	292.311	397.999	726.051	507.356	615.425	77.2235	592.832	706.455	297.23	685.879	292.311	260.116	750.503	709.213	358.063	684.047	533.664	524.956	714.776	0	0	640.895	110.752	639.935	777.625	639.935
PWY-6121: 5-aminoimidazole ribonucleotide biosynthesis I	36.399	354.753	815.355	738.161	915.196	915.046	892.218	904.352	797.473	1193.84	921.586	662.369	175.495	217.273	753.352	834.668	797.561	935.109	140.408	265.978	632.334	373.767	784.817	403.114	751.524	794.062	714.728	632.881	56.8932	678.613	722.894	501.415	866.35	403.114	344.573	864.587	763.248	319.429	751.779	742.706	601.25	725.867	40.5757	23.8334	789.237	106.736	789.306	965.882	789.306
PWY-3841: folate transformations II (plants)	36.0068	351.641	869.023	838.612	855.944	1203.23	831.515	837.947	787.196	918.536	913.173	592.009	181.992	242.955	784.005	799.93	737.599	845.948	137.201	268.629	746.76	479.385	766.659	421.322	710.289	834.886	708.197	620.108	53.8763	714.331	823.202	395.074	765.239	421.322	275.921	889.28	863.517	366.945	763.723	870.375	711.856	864.816	43.0601	0	752.108	120.898	839.602	977.162	839.602
PWY-7238: sucrose biosynthesis II	35.4481	306.064	1504.15	877.635	879.452	1072.94	972.538	1028.58	765.923	1033.89	716.571	591.316	196.299	228.509	830.907	1205.18	825.478	830.568	204.763	234.185	798.96	492.817	737.219	384.571	703.174	746.135	746.989	732.582	71.5681	857.504	780.942	961.306	797.985	384.571	235.774	798.343	1047.23	422.207	843.376	1232.87	733.372	810.338	54.9704	21.7807	811.372	133.846	779.854	870.684	779.854
PWY66-429: fatty acid biosynthesis initiation (mitochondria)	35.3267	326.226	221.889	583.267	768.453	887.822	806.807	781.122	545.859	996.92	770.888	556.384	155.156	173.61	694.86	417.826	719.656	726.035	92.0374	235.177	653.299	368.713	584.892	277.121	539.742	750.927	513.257	524.684	51.4627	527.93	769.092	300.517	608.385	277.121	230.33	610.034	685.377	325.187	700.384	840.575	649.722	925.389	62.5277	0	735.66	120.443	675.743	841.014	675.743
ANAGLYCOLYSIS-PWY: glycolysis III (from glucose)	33.0209	326.414	623.335	622.702	786.186	827.654	748.061	750.094	676.721	717.266	603.437	552.219	148.139	185.864	693.729	795.478	626.429	777.593	139.516	217.465	569.895	327.484	638.621	349.417	639.748	671.984	682.908	609.379	74.5339	707.153	742.52	384.772	755.162	349.417	283.061	669.325	721.619	303.915	730.282	806.054	652.362	817.063	37.5415	0	732.436	131.418	698.859	689.76	698.859
PWY-841: superpathway of purine nucleotides de novo biosynthesis I	32.7423	347.729	368.493	662.442	829.293	883.961	714.497	720.144	720.813	556.274	755.774	607.947	153.402	190.091	675.884	572.955	638.573	708.463	126.353	194.779	641.457	382.229	702.17	294.286	445.576	695.799	525.539	588.053	71.3025	575.613	670.926	304.24	690.73	294.286	259.473	741.096	692.513	331.555	665.13	566.419	523.182	673.879	0	0	645.36	103.164	646.359	777.229	646.359
PWY-6124: inosine-5'-phosphate biosynthesis II	32.1996	331.931	798.941	667.983	880.228	890.849	770.112	767.606	661.493	948.065	764.141	572.024	153.821	192.974	683.184	805.721	747.338	823.168	98.3463	208.424	581.503	379.613	692.658	316.032	597.888	709.368	560.077	557.559	53.2099	586.879	722.43	297.508	798.973	316.032	255.97	828.985	733.808	343.623	711.417	763.175	620.365	738.689	32.9506	0	704.226	84.9621	745.504	837.164	745.504
TRNA-CHARGING-PWY: tRNA charging	31.9697	341.915	572.841	736.48	940.845	1003.86	867.379	874.398	749.988	1002.26	792.098	638.034	184.617	241.76	770.329	753.54	776.061	924.783	132.059	316.217	729.232	453.465	752.441	406.741	810.501	775.631	767.856	654.989	84.7007	750.231	862.953	495.563	818.132	406.741	302.111	835.575	900.566	373.231	802.195	970.126	728.418	819.885	46.5681	0	846.943	143.117	794.512	863.878	794.512
PWY-6385: peptidoglycan biosynthesis III (mycobacteria)	31.4367	329.38	879.705	750.868	812.102	978.971	897.433	842.562	741.659	868.867	791.699	584.554	161.928	233.305	759.988	875.28	724.406	842.724	113.594	272.836	651.795	403.981	712.693	391.051	814.803	779.64	701.318	604.952	59.0882	689.792	812.228	400.626	718.51	391.051	293.052	787.96	788.199	314.453	788.912	870.858	687.201	846.891	44.7	0	792.963	117.508	780.082	866.934	780.082
PWY-6386: UDP-N-acetylmuramoyl-pentapeptide biosynthesis II (lysine-containing)	31.3819	328.331	863.59	765.829	877.083	1000.89	918.445	833.418	754.542	1014.65	818.568	662.752	167.394	237.472	751.862	888.814	796.825	892.127	130.288	303.744	647.952	388.503	780.66	410.993	801.875	828.788	714.716	610.908	58.8569	679.426	818.693	416.059	769.396	410.993	293.887	830.539	794.676	311.687	774.124	884.88	715.703	820.253	0	22.4712	797.75	135.884	785.651	880.48	785.651
PWY-6609: adenine and adenosine salvage III	31.0075	338.002	478.755	898.519	985.367	1100.97	869.515	835.845	896.253	1144.71	1038.44	657.292	218.607	258.752	878.81	910.57	901.63	817.9	154.621	281.111	680.723	488.63	773.723	411.53	672.583	872.226	935.782	736.352	48.3856	839.284	684.053	779.025	857.095	411.53	294.922	903.389	1006.17	324.466	783.257	1061.55	799.623	921.27	76.1601	13.5492	936.602	193.659	791.727	1215.77	791.727
PWY-7228: superpathway of guanosine nucleotides de novo biosynthesis I	30.6193	345.73	276.583	631.15	776.448	875.629	634.391	641.502	718.594	416.179	701.579	588.69	149.208	178.77	647.168	467.546	560.825	602.436	133.03	171.943	670.966	397.028	666.412	259.427	342.424	657.55	459.685	606.345	120.029	542.173	638.448	252.991	592.063	259.427	231.375	673.429	666.643	332.282	620.13	481.851	479.424	618.001	0	0	577.812	112.739	571.164	686.812	571.164
PEPTIDOGLYCANSYN-PWY: peptidoglycan biosynthesis I (meso-diaminopimelate containing)	30.4937	318.093	851.85	705.451	799.784	882.341	829.044	809.77	731.001	918.005	775.222	603.842	150.625	222.806	711.641	840.093	740.964	807.501	111.604	273.24	603.586	371.946	716.077	379.837	762.032	758.157	664.913	578.589	58.589	656.073	787.218	397.267	696.917	379.837	283.918	782.008	736.616	296.619	767.566	824.394	672.997	802.266	43.6204	0	757.236	110.8	770.299	821.792	770.299
PWY-6387: UDP-N-acetylmuramoyl-pentapeptide biosynthesis I (meso-diaminopimelate containing)	30.4814	326.382	855.164	723.351	846.259	930.16	897.775	808.001	739.59	974.842	797.562	642.445	156.37	232.286	737.508	859.719	771.1	855.148	122.5	295.388	633.992	364.039	754.131	406.845	766.898	796.121	687.764	591.859	55.1905	660.214	804.142	393.481	757.05	406.845	286.273	812.982	766.821	302.352	770.363	843.067	685.306	799.458	42.0417	22.9222	775.71	123.049	770.098	829.78	770.098
PWY-6123: inosine-5'-phosphate biosynthesis I	30.2909	323.908	811.175	670.032	885.457	953.028	870.677	755.022	680.457	939.943	764.927	575.301	159.383	195.675	684.283	780.679	739.7	834.051	107.849	219.459	645.11	406.962	707.198	325.266	628.865	711.325	578.632	561.948	55.4418	597.005	726.825	327.151	798.433	325.266	258.435	829.135	772.978	342.988	712.757	832.569	619.572	735.234	35.2265	0	746.158	107.503	750.483	838.386	750.483
PWY-7111: pyruvate fermentation to isobutanol (engineered)	30.2638	386.1	684.46	736.547	1099.48	953.6	896.229	1153.44	832.408	612.118	888.801	813.206	121.174	133.998	761.396	797.748	625.562	895.914	169.327	49.7683	710.94	416.614	901.016	243.625	847.806	898.069	291.726	617.53	77.9164	718.328	691.791	679.714	856.471	243.625	252.027	914.655	839.675	357.33	834.564	833.027	623.728	836.23	0	0	874.57	111.045	871.662	1113.63	871.662
UDPNAGSYN-PWY: UDP-N-acetyl-D-glucosamine biosynthesis I	30.225	310.7	862.926	725.856	895.454	1036.22	840.255	873.242	695.266	1054.91	814.492	573.666	149.921	181.684	780.633	879.919	742.571	918.781	134.812	130.502	737.458	420.845	713.173	312.322	749.446	728.875	607.844	555.012	70.0171	627.951	697.925	503.058	796.001	312.322	230.425	760.95	791.641	367.254	663.064	905.373	599.675	933.514	0	0	836.866	109.69	709.629	921.894	709.629
PWY-7953: UDP-N-acetylmuramoyl-pentapeptide biosynthesis III (meso-diaminopimelate containing)	29.821	289.149	799.62	609.535	660.079	527.036	628.728	808.59	582.659	703.597	595.86	518.263	117.205	195.488	574.266	684.73	498.753	594.404	0	261.891	412.658	246.442	586.645	322.138	450.179	734.56	464.183	501.109	0	502.88	664.542	199.398	554.359	322.138	248.373	591.115	577.646	215.998	654.636	556.358	603.659	734.136	42.1633	0	566.714	0	650.419	801.641	650.419
VALSYN-PWY: L-valine biosynthesis	29.7307	354.912	1314.96	737.468	1004.03	917.504	813.041	1096.76	803.906	1184.3	924.066	791.484	140.42	153.743	674.494	1016.38	798.605	1011.44	166.831	87.8338	666.662	396.757	848.003	284.135	936.266	888.042	305.769	574.855	73.4486	652.84	667.618	636.78	804.319	284.135	242.783	909.139	752.816	317.957	766.305	813.801	582.83	730.416	15.1916	18.7707	790.354	115.326	792.655	1043.48	792.655
PWY-5973: cis-vaccenate biosynthesis	29.1075	341.398	251.249	602.445	599.48	872.919	724.978	847.075	569.842	639.519	590.899	489.954	149.437	146.296	712.172	398.309	540.379	643.11	84.8392	83.4318	692.34	412.43	506.682	174.701	335.521	712.902	405.436	496.965	82.2914	536.365	714.176	207.66	562.331	174.701	184.158	665.775	756.701	301.714	660.565	815.389	589.236	849.401	0	30.48	679.791	118.82	628.95	905.538	628.95
PWY-6700: queuosine biosynthesis I (de novo)	27.8458	318.01	156.042	480.213	690.849	867.561	638.277	478.046	497.678	827.426	685.96	445.274	109.206	180.22	609.758	348.241	515.233	516.649	30.3266	239.552	476.524	328.181	474.047	205.32	549.82	578.788	516.716	377.51	79.0253	518.528	865.729	417.356	429.229	205.32	165.86	542.068	600.846	248.004	538.295	296.426	469.586	707.86	72.1147	25.0328	576.154	66.3484	587.638	658.18	587.638
PWY-6125: superpathway of guanosine nucleotides de novo biosynthesis II	27.7336	322.877	232.538	573.68	720.953	816.186	576.349	576.302	671.43	348.51	640.831	550.087	136.507	163.518	597.192	406.828	498.058	539.625	125.934	151.122	628.87	376.792	620.948	230.319	296.106	605.108	402.708	553.905	116.32	485.86	582.969	219.888	534.735	230.319	209.956	615.406	606.903	314.457	565.978	411.575	420.61	558.611	0	0	516.457	101.503	514.222	623.756	514.222
THRESYN-PWY: superpathway of L-threonine biosynthesis	27.4159	268.568	925.387	608.518	800.864	833.045	724.776	743.101	637.218	870.394	683.305	565.283	127.28	158.901	643.804	800.27	628.615	733.931	91.6809	150.452	567.759	331.12	630.49	250.467	566.524	675.273	512.583	502.708	61.3041	582.444	645.36	442.177	657.201	250.467	216.792	760.086	685.087	283.73	661.323	671	507.142	709.859	23.8433	0	689.34	104.042	616.041	738.43	616.041
PWY-7663: gondoate biosynthesis (anaerobic)	27.386	321.405	245.682	597.206	560.368	894.924	706.651	882.039	564.287	588.29	551.527	461.632	149.779	135.91	703.298	384.691	502.514	613.974	78.3584	70.6613	681.586	424.155	481.894	155.375	414.857	699.284	372.069	484.639	89.5594	522.79	681.305	182.177	529.569	155.375	172.949	647.159	798.881	302.028	637.889	922.944	560.197	806.539	0	30.6161	654.784	131.144	603.634	909.686	603.634
PWY-5695: inosine 5'-phosphate degradation	27.3785	360.55	583.294	745.695	740.609	1305.15	884.491	871.146	603.231	631.458	672.081	577.4	216.58	256.03	870.747	753.662	553.568	640.538	111.731	329.738	551.37	451.989	627.947	304.288	517.137	821.992	813.065	584.561	87.625	758.801	863.832	529.806	549.82	304.288	229.822	714.465	718.978	320.923	739.892	821.742	680.677	868.297	38.6164	0	650.386	110.864	733.113	983.814	733.113
CALVIN-PWY: Calvin-Benson-Bassham cycle	27.2327	263.937	234.624	460.6	271.78	575.226	559.321	644.718	356.115	233.716	454.845	335.858	149.911	209.459	561.444	464.087	463.325	303.195	61.7079	303.419	381.6	214.722	324.779	363.418	422.32	484.992	775.588	502.264	46.2183	551.952	581.573	349.231	314.689	363.418	210.829	384.056	635.265	268.712	578.528	810.828	667.213	593.711	0	0	385.773	48.5143	543.666	422.85	543.666
NONOXIPENT-PWY: pentose phosphate pathway (non-oxidative branch) I	27.1404	288.617	352.787	581.622	701.366	908.089	679.928	834.391	549.797	898.316	638.228	327.46	153.189	186.839	605.951	560.614	703.58	688.399	85.3311	207.562	530.245	376.551	493.463	306.728	595.023	627.763	747.456	511.716	60.0663	486.946	536.376	280.616	542.578	306.728	164.714	403.617	658.488	291.686	541.895	896.921	597.405	653.05	0	39.3977	681.952	86.3275	557.138	200.925	557.138
PWY-8178: pentose phosphate pathway (non-oxidative branch) II	27.077	303.76	295.011	599.703	764.045	927.347	719.414	814.144	586.461	933.24	684.784	355.681	152.418	197.855	644.329	550.859	738.312	735.14	89.5423	210.33	540.434	378.57	544.687	313.869	620.085	672.689	826.08	552.61	64.5979	543.539	572.199	249.172	597.071	313.869	173.788	442.927	685.3	305.425	578.829	932.945	607.146	692.751	0	34.5512	719.689	96.1721	593.496	237.584	593.496
COMPLETE-ARO-PWY: superpathway of aromatic amino acid biosynthesis	26.6486	282.484	452.674	693.79	834.96	863.766	737.236	831.917	704.226	983.903	790.203	600.292	138.209	188.289	661.585	593.139	608.662	765.834	116.592	212.689	594.866	370.561	716.576	299.543	604.1	709.033	543.819	513.222	86.0066	575.702	674.291	396.67	687.551	299.543	211.528	774.177	654.523	290.846	670.274	667.281	543.97	713.158	38.1586	0	701.841	150.671	694.096	840.21	694.096
GLYCOLYSIS: glycolysis I (from glucose 6-phosphate)	26.6462	280.717	375.381	492.591	481.692	627.688	663.288	678.013	514.441	662.989	608.489	458.396	113.821	154.369	572.25	522.144	519.905	550.992	137.52	128.048	453.798	289.935	489.079	298.888	357.028	576.996	562.314	532.236	39.6341	626.199	586.901	293.43	529.303	298.888	227.775	532.349	693.216	299.877	541.196	811.111	544.211	635.668	31.7741	0	555.816	113.65	542.84	768.886	542.84
ILEUSYN-PWY: L-isoleucine biosynthesis I (from threonine)	26.5239	333.789	1109.19	736.218	1002.56	902.221	791.002	1017.51	790.914	1159.62	921.676	767.257	124.289	143.285	658.628	903.759	776.707	900.139	160.654	60.5172	644.703	386.45	825.937	253.653	886.321	864.394	298.692	555.868	71.7918	649.682	645.366	619.29	784.394	253.653	236.816	870.689	742.347	317.016	748.342	770.265	582.113	724.267	15.1916	0	787.386	113.179	762.966	999.845	762.966
PWY-6936: seleno-amino acid biosynthesis (plants)	26.4911	304.364	354.687	723.808	972.182	1052.1	947.42	1001.82	756.115	943.417	774.682	618.461	160.545	160.165	810.336	558.082	578.003	846.002	123.246	29.4732	639.976	380.922	785.023	275.077	506.18	802.046	420.433	591.267	52.7629	543.991	671.238	542.03	801.22	275.077	196.2	851.187	747.252	316.775	723.776	887.429	588.014	899.071	0	0	810.113	122.383	793.097	990.298	793.097
PWY-5484: glycolysis II (from fructose 6-phosphate)	26.4097	241.098	271.71	414.596	346.11	484.837	529.048	589.387	412.906	528.781	507.311	412.733	89.0682	129.159	471.132	400.936	431.683	385.812	81.4268	118.721	342.29	214.9	412.532	269.347	244.814	490.068	488.742	464.159	26.4636	530.832	476.411	225.676	369.576	269.347	206.96	460.99	593.961	254.742	429.511	718.694	468.2	513.971	28.3544	0	370.407	67.7627	465.909	662.003	465.909
P41-PWY: pyruvate fermentation to acetate and (S)-lactate I	26.1008	245.334	335.697	500.54	739.844	702.522	656.606	584.438	589.336	231.961	438.177	438.125	115.522	143.787	641.716	454.606	470.155	675.51	137.088	103.571	505.72	263.817	563.787	252.757	531.508	534.738	514.922	478.72	66.3001	512.027	533.606	344.755	724.64	252.757	194.437	608.209	620.661	259.256	526.432	696.075	567.581	655.612	0	0	707.464	85.5585	582.439	596.45	582.439
PWY-5100: pyruvate fermentation to acetate and lactate II	26.1008	245.334	335.697	500.54	739.844	702.522	656.606	584.438	589.336	277.712	438.177	438.125	115.522	143.787	641.716	454.606	470.155	675.51	137.088	103.571	505.72	263.817	563.787	252.757	531.508	534.738	514.922	478.72	66.3001	512.027	533.606	344.755	724.64	252.757	194.437	608.209	620.661	259.256	526.432	696.075	567.581	655.612	0	0	707.464	85.5585	582.439	596.45	582.439
PWY-7208: superpathway of pyrimidine nucleobases salvage	25.9439	287.304	213.382	532.602	699.961	764.981	528.239	540.811	644.803	316.178	618.131	526.364	125.639	151.166	538.362	375.886	466.199	508.425	99.6655	138.404	560.317	369.295	598.117	202.521	214.291	559.219	365.949	494.683	83.0376	416.024	513.182	207.443	485.383	202.521	194.037	576.853	558.125	308.548	500.634	361.873	369.26	475.661	0	14.311	465.689	87.8159	477.32	582.754	477.32
PWY-8187: L-arginine degradation XIII (reductive Stickland reaction)	25.6649	119.353	456.083	338.845	207.441	196.83	256.01	556.819	300.424	303.02	313.375	136.225	84.5255	117.845	280.19	470.006	486.936	330.887	108.788	165.552	198.398	101.519	244.486	228.904	460.409	350.576	576.477	395.345	0	451.539	202.01	358.169	288.499	228.904	185.315	380.386	352.302	141.099	243.873	468.73	269.899	259.887	22.3335	0	307.467	0	169.293	494.032	169.293
PWY-5941: glycogen degradation II	25.5554	299.295	1446.14	697.553	841.161	965.058	860.508	878.905	718.545	929.272	650.461	553.946	162.028	175.377	749.463	1118.15	708.854	789.263	168.771	117.646	761.218	432.659	702.718	302.145	611.8	653.856	569.694	589.781	69.8746	703.028	707.802	516.168	768.161	302.145	207.728	712.964	1092.46	448.664	746.522	1088.71	661.606	802.258	58.5577	0	787.952	122.911	726.759	768.685	726.759
PWY-6163: chorismate biosynthesis from 3-dehydroquinate	25.308	269.978	679.599	668.094	737.489	750.005	636.266	735.529	656.196	882.963	748.806	584.072	124.356	178.131	595.247	697.572	609.482	664.071	111.502	229.411	519.618	316.179	635.764	297.318	564.67	657.046	542.19	489.877	80.9863	524.135	614.869	423.999	600.428	297.318	225.409	686.624	562.056	265.783	617.357	557.765	484.603	650.917	37.3359	0	626.993	133.625	648.252	803.402	648.252
ARO-PWY: chorismate biosynthesis I	25.1839	280.217	662.189	674.526	771.037	791.651	683.658	787.847	692.023	932.054	777.743	618.376	129.512	180.554	624.322	699.423	606.688	703.466	116.776	227.145	547.806	343.369	684.849	290.743	577.39	690.145	555.562	504.977	88.6564	551.724	637.848	454.78	634.648	290.743	201.739	742.995	600.764	270.108	637.124	616.88	511.882	664.509	36.7108	0	665.229	142.808	684.935	825.756	684.935
PWY-6151: S-adenosyl-L-methionine salvage I	25.0956	316.735	908.034	641.59	872.193	890.662	769.126	801.299	715.532	883.407	675.421	612.409	160.844	179.63	726.035	748.604	672.937	778.698	102.293	240.882	640.003	368.054	705.669	310.948	609.742	711.853	609.588	564.782	56.6606	591.055	723.671	600.237	806.462	310.948	199.199	736.187	724.642	328.841	699.715	925.409	605.617	853.104	26.1419	0	794.811	91.465	718.463	697.129	718.463
PWY-3001: superpathway of L-isoleucine biosynthesis I	24.917	286.115	602.755	622.097	862.887	850.057	743.669	820.3	681.943	602.248	672.067	618.639	124.121	147.706	634.765	649.016	592.566	791.895	106.275	60.625	584.629	351.139	694.838	227.037	485.827	739.399	386.903	520.88	61.1062	585.575	628.303	436.879	702.082	227.037	209.718	779.673	700.681	295.151	683.856	700.455	505.327	687.541	0	0	719.808	105.408	639.324	804.82	639.324
BRANCHED-CHAIN-AA-SYN-PWY: superpathway of branched chain amino acid biosynthesis	24.8811	324.156	985.108	701.398	926.175	892.865	768.978	954.323	760.675	1099.18	869.2	698.532	118.573	145.185	649.512	857.975	728.629	843.296	143.44	69.2383	644.365	374.083	775.953	263.038	813.062	826.622	334.717	534.413	64.6598	642.976	623.787	594.71	759.645	263.038	216.171	826.459	714.061	307.123	705.367	753.989	554.833	709.677	0	0	769.807	117.273	733.768	941.526	733.768
PWY-7199: pyrimidine deoxyribonucleosides salvage	24.8634	171.263	287.588	604.658	707.364	825.513	608.849	665.848	555.085	673.197	551.735	384.026	137.089	175.806	573.918	509.143	523.106	626.385	106.542	253.738	661.898	354.03	526.498	261.28	695.08	634.296	570.642	428.318	68.9786	552.561	581.354	476.21	554.828	261.28	168.46	539.608	654.219	294.659	554.861	655.658	499.344	502.944	56.4795	0	686.257	97.7554	502.724	675.295	502.724
COA-PWY: coenzyme A biosynthesis I (prokaryotic)	24.2992	238.693	745.76	675.696	672.051	726.757	612.063	758.831	589.099	887.992	719.562	559.373	104.489	199.121	599.26	765.799	630.894	630.464	87.4205	214.944	457.59	390.845	654.024	333.031	444.079	690.269	588.611	482.866	52.5934	525.145	609.093	417.96	531.995	333.031	226.199	655.207	585.428	256.335	577.305	769.625	583.02	615.83	53.5187	24.4827	640.979	93.3326	542.293	788.336	542.293
PWY-7220: adenosine deoxyribonucleotides de novo biosynthesis II	23.9924	299.074	156.238	483.081	652.149	739.258	496.58	494.9	628.939	250.657	546.239	509.449	120.206	141.018	534.062	295.718	403.831	449.28	124.478	119.466	567.906	356.413	571.914	192.624	232.392	538.521	309.95	478.989	132.677	402.015	501.037	163.11	461.545	192.624	181.5	543.418	525.12	296.301	494.483	311.649	336.457	481.682	0	0	426.881	84.6296	432.888	534.051	432.888
PWY-7222: guanosine deoxyribonucleotides de novo biosynthesis II	23.9924	299.074	156.238	483.081	652.149	739.258	496.58	494.9	628.939	250.657	546.239	509.449	120.206	141.018	534.062	295.718	403.831	449.28	124.478	119.466	567.906	356.413	571.914	192.624	232.392	538.521	309.95	478.989	132.677	402.015	501.037	163.11	461.545	192.624	181.5	543.418	525.12	296.301	494.483	311.649	336.457	481.682	0	0	426.881	84.6296	432.888	534.051	432.888
PWY-5103: L-isoleucine biosynthesis III	23.7472	306.213	992.238	706.116	953.528	865.006	750.88	954.721	753.969	1096.86	882.364	720.191	113.673	131.25	624.034	829.741	739.877	829.266	152.828	56.063	610.512	371.723	779.994	229.613	819.044	814.812	274.127	530.965	69.7581	632.478	612.061	590.802	736.263	229.613	225.898	818.884	722.035	303.877	717.051	740.545	570.778	692.151	16.6576	0	759.012	107.747	718.111	937.101	718.111
ANAEROFRUCAT-PWY: homolactic fermentation	23.6966	244.333	329.943	439.243	396.77	530.895	559.931	584.196	454.102	480.971	488.442	397.816	95.0426	130.299	501.664	459.167	425.399	430.98	89.0136	114.869	377.507	234.795	442.136	265.331	284.468	495.499	481.914	477.722	31.6355	524.34	491.588	234.081	411.195	265.331	205.232	474.914	606.74	255.943	460.485	737.45	472.799	549.59	0	0	420.043	75.8334	491.942	662.377	491.942
PWY-6629: superpathway of L-tryptophan biosynthesis	22.9006	266.118	429.49	651.893	862.191	927.63	762.409	829.28	701.543	953.91	767.394	571.808	125.063	153.958	673.807	569.109	601.025	763.824	120.167	55.6298	634.515	395.027	722.566	229.653	307.3	650.46	369.672	488.538	90.6071	495.452	651.89	421.139	704.806	229.653	192.023	735.892	662.336	305.33	654.708	688.093	509.392	692.075	0	0	734.809	169.29	711.514	829.755	711.514
OANTIGEN-PWY: O-antigen building blocks biosynthesis (E. coli)	22.5602	236.779	836.927	585.404	500.042	871.529	657.224	620.189	539.631	434.105	565.813	381.029	129.438	151.619	522.166	760.478	488.315	576.402	115.625	146.459	396.132	183.348	393.982	230.43	192.885	404.187	545.76	472.941	63.081	479.088	485.459	389.235	522.653	230.43	202.684	531.961	571.347	241.299	480.799	658.248	517.497	546.1	0	0	570.994	102.035	486.211	704.754	486.211
PWY-6628: superpathway of L-phenylalanine biosynthesis	22.3608	235.925	311.7	487.671	729.339	715.08	634.944	623.045	497.528	477.108	507.392	483.723	105.076	136.055	580.683	458.924	348.074	633.508	79.4937	133.671	462.812	288.643	513.849	200.247	192.838	530.668	427.423	383.212	64.4093	462.324	524.704	271.968	612.56	200.247	175.147	562.79	539.37	224.764	558.546	520.133	427.014	588.153	26.7712	0	609.417	122.208	556.356	710.128	556.356
COA-PWY-1: superpathway of coenzyme A biosynthesis III (mammals)	22.0329	248.025	788.701	653.597	665.835	723.4	603.166	666.474	594.444	789.469	675.423	537.888	111.484	200.702	599.457	791.897	629.569	622.552	73.7475	224.074	473.308	365.946	646.08	331.882	436.604	645.096	606.081	487.483	44.3985	534.8	619.538	433.807	557.471	331.882	204.507	673.813	594.432	264.508	586.747	667.438	542.874	639.986	45.6382	0	642.613	80.4092	561.774	742.463	561.774
PENTOSE-P-PWY: pentose phosphate pathway	20.9296	257.387	442.707	503.76	449.007	724.503	586.746	738.571	441.317	411.834	420.426	271.054	140.983	144.838	527.971	534.747	378.424	547.611	92.9773	68.6046	376.589	293.816	381.818	236.008	427.353	430.416	414.497	445.713	39.0188	431.981	508.932	239.627	456.338	236.008	141.274	405.594	603.785	237.678	496.951	820.66	497.563	608.544	0	0	593.129	83.525	511.515	277.098	511.515
PWY-724: superpathway of L-lysine, L-threonine and L-methionine biosynthesis II	20.8728	243.556	707.04	433.712	477.236	555.655	537.755	614.959	488.911	459.914	478.426	502.126	85.7175	113.311	480.991	570.315	369.293	507.948	75.8915	100.733	368.877	153.828	488.261	162.195	311.564	526.873	258.784	368.392	25.2872	432.513	452.724	165.928	452.688	162.195	173.215	513.64	404.546	207.878	515.804	205.456	423.996	551.519	0	0	431.391	44.1976	490.296	576.739	490.296
GLYCOGENSYNTH-PWY: glycogen biosynthesis I (from ADP-D-Glucose)	20.8677	250.453	331.148	656.362	700.983	905.239	694.032	697.96	562.002	899.627	602.886	424.458	158.354	178.28	604.001	658.09	553.711	614.583	111.991	144.276	578.403	371.966	537.688	224.995	745.809	608.302	681.401	532.594	64.8662	609.232	531.836	938.952	571.967	224.995	207.792	521.239	886.562	332.972	516.472	941.888	559.388	667.079	55.0352	18.4398	644.77	111.272	570.409	721.787	570.409
NONMEVIPP-PWY: methylerythritol phosphate pathway I	20.8158	202.262	639.445	327.496	247.431	243.49	278.945	317.314	323.361	312.957	355.588	347.774	60.2451	138.327	299.216	532.538	392.71	250.374	48.1797	225.448	176.901	43.8865	318.011	259.455	175.629	334.801	435.256	291.048	0	410.349	400.174	285.268	324.435	259.455	192.022	367.239	200.931	113.407	368.762	81.533	301.627	382.101	49.0177	0	223.658	0	405.09	249.888	405.09
PWY0-1477: ethanolamine utilization	20.7159	37.2031	285.467	245.794	168.21	109.453	196.486	895.957	134.394	169.456	173.764	48.133	32.8667	55.3389	241.412	457.536	175.985	173.18	53.8864	114.674	153.001	225.09	91.823	152.802	357.801	144.339	371.63	198.258	24.8388	240.135	102.555	95.9548	229.073	152.802	129.005	132.18	318.868	81.3456	140.083	1200.22	582.436	177.077	0	0	185.002	123.482	142.869	39.3561	142.869
PWY-7851: coenzyme A biosynthesis II (eukaryotic)	20.531	238.693	745.76	675.696	672.051	726.757	612.063	719.306	589.099	887.992	719.562	559.373	104.489	199.121	599.26	765.799	630.894	630.464	69.1531	205.516	457.59	390.845	654.024	330.867	439.845	690.269	588.611	482.866	52.5934	525.145	609.093	417.96	531.995	330.867	190.686	655.207	585.428	256.335	577.305	769.625	555.227	615.83	51.4772	0	640.979	81.0007	542.293	714.865	542.293
TRPSYN-PWY: L-tryptophan biosynthesis	20.35	274.968	455.947	669.447	1035.64	1234.93	932.616	949.959	800.909	1021.43	824.103	595.152	122.208	130.782	792.293	605.782	661.815	868.39	146.838	27.1776	826.525	524.16	836.9	178.216	186.77	642.56	263.541	510.137	116.23	450.923	701.554	540.721	847.515	178.216	188.194	769.137	782.836	384.657	703.352	844.906	521.183	749.303	0	0	922.848	257.931	850.163	932.703	850.163
PWY-2942: L-lysine biosynthesis III	20.1214	190.454	373.311	366.085	329.106	20.3982	211.415	510.712	427.977	329.909	397.178	461.236	48.1603	128.023	222.663	369.517	380.219	301.836	65.6172	164.505	244.938	87.7324	467.206	262.645	338.433	472.301	319.182	350.15	24.2898	495.961	474.389	112.852	301.364	262.645	173.307	471.279	184.627	78.1451	406.144	11.5882	346.312	322.387	33.6554	0	251.997	0	459.392	520.985	459.392
PWY0-1296: purine ribonucleosides degradation	20.0301	281.077	330.046	744.397	979.049	1159.19	963.908	956.272	778.973	1078.3	938.963	606.896	156.615	194.785	723.829	681.548	696.622	902.466	110.666	187.091	870.156	618.734	751.654	228.556	826.337	806.579	681.631	565.052	111.504	756.1	691.489	385.998	805.403	228.556	267.271	807.02	920.581	342.341	681.364	1258.64	648.704	883.984	0	0	901.98	150.64	695.059	1373.82	695.059
PWY-6147: 6-hydroxymethyl-dihydropterin diphosphate biosynthesis I	19.5179	247.324	230.426	450.972	415.57	452.919	367.745	589.93	409.235	431.907	471.739	246.467	94.7211	135.601	424.173	393.771	394.817	427.502	7.38561	217.076	543.686	251.249	358.424	192.498	355.868	427.591	330.119	297.605	54.7143	361.586	549.574	274.733	307.826	192.498	249.174	435.45	395.617	190.112	452.083	255.182	356.771	453.408	36.1865	0	417.567	87.2793	464.642	666.955	464.642
ARGSYN-PWY: L-arginine biosynthesis I (via L-ornithine)	19.3265	175.671	737.204	454.187	476.834	343.482	436.965	715.62	332.024	954.049	673.492	419.195	62.8919	91.8534	347.317	663.927	593.781	386.067	78.3983	69.5027	197.426	171.734	385.054	194.005	317.995	556.985	237.365	370.941	0	514.403	291.826	343.496	258.207	194.005	139.949	342.61	414.527	152.364	352.753	570.781	365.448	445.868	0	0	330.329	63.133	330.231	840.99	330.231
PWY-7197: pyrimidine deoxyribonucleotide phosphorylation	19.1002	242.922	151.383	414.814	542.998	619.336	420.812	411.606	509.101	218.4	466.343	428.068	97.8702	117.351	437.472	277.589	339.882	384.09	87.2736	97.5342	450.958	280.862	464.576	154.151	196.434	454.917	267.749	383.696	50.2179	332.945	404.688	152.314	377.496	154.151	154.374	455.093	435.105	248.334	406.688	262.879	271.554	400.474	0	0	360.593	70.4704	361.127	459.77	361.127
PWY-5097: L-lysine biosynthesis VI	18.9302	245.392	657.349	388.204	408.272	499.731	479.335	571.514	444.891	378.574	422.846	483.819	77.2846	102.987	433.443	517.979	314.905	446.218	76.1266	90.5403	326.272	125.812	448.056	144.559	260.254	483.541	215.434	333.606	21.0584	394.925	407.385	129.154	390.609	144.559	161.394	449.77	347.377	187.543	473.671	159.036	410.39	502.187	22.3344	0	371.849	35.887	448.825	520.857	448.825
DTDPRHAMSYN-PWY: dTDP-&beta;-L-rhamnose biosynthesis	18.8434	243.391	953.732	498.48	518.848	751.799	559.368	482.007	499.464	766.935	556.288	431.826	112.448	147.068	501.924	731.327	624.595	537.25	144.901	264.838	287.445	114.724	460.519	261.873	130.539	413.862	639.16	473.895	56.3874	560.679	459.68	392.37	417.71	261.873	233.16	491.138	421.895	184.165	472.136	765.032	523.623	537.343	58.6072	0	532.559	91.2231	488.785	529.998	488.785
PWY-6270: isoprene biosynthesis I	18.7846	182.443	531.557	315.141	239.936	237.626	268.007	306.959	317.225	294.731	334.91	330.653	58.2536	134.116	290.229	505.711	364.224	240.185	36.1634	194.883	170.498	33.3843	303.713	250.941	158.398	321.147	426.892	287.188	0	402.422	380.812	120.243	305.191	250.941	182.821	338.873	193.826	106.249	347.798	71.9834	276.755	364.052	40.1886	0	219.941	0	397.604	41.0988	397.604
PWY-6823: molybdopterin biosynthesis	18.6651	143.297	110.823	227.921	148.865	217.124	194.348	262.426	268.762	181.514	232.903	223.061	27.8785	44.7923	148.741	153.547	221.396	176.6	52.1377	16.1417	92.0244	33.1488	222.009	178.778	135.439	281.79	144.597	165.764	0	148.01	166.729	401.985	208.462	178.778	57.6091	281.767	139.581	63.8139	222.067	52.8281	209.863	164.295	0	0	154.868	0	269.288	255.519	269.288
PWY-6630: superpathway of L-tyrosine biosynthesis	18.4973	231.169	226.924	471.108	670.223	730.532	647.901	549.788	460.341	480.828	499.558	460.069	97.5036	112.648	544.072	441.813	331.079	581.664	74.798	111.985	431.839	303.565	521.218	137.865	188.971	514.444	396.21	351.417	61.6544	473.802	497.585	269.396	521.082	137.865	164.124	525.832	430.48	172.281	511.522	414.718	381.814	631.379	30.0883	0	585.497	105.032	559.605	624.314	559.605
PWY-7560: methylerythritol phosphate pathway II	18.148	178.873	534.461	315.06	245.34	238.521	264.527	304.541	315.84	305.022	340.525	325.078	58.1355	133.604	291.183	510.69	362.261	244.005	37.8192	196.162	169.993	32.6966	297.645	247.445	154.298	317.609	420.597	282.941	0	394.807	373.333	111.078	306.349	247.445	180.919	328.013	196.944	106.352	342.649	73.7044	273.297	367.712	42.0315	0	219.898	0	389.934	36.7303	389.934
GLYCOLYSIS-E-D: superpathway of glycolysis and the Entner-Doudoroff pathway	18.0717	172.521	105.891	255.313	110.306	211.581	327.501	168.879	65.3486	26.0433	97.2862	30.6371	86.7706	81.856	291.424	104.823	144.413	106.444	17.7591	39.343	153.088	107.481	76.0678	100.845	180.772	218.661	209.887	239.952	0	133.245	266.476	66.145	114.663	100.845	39.7349	129.324	136.782	108.723	260.386	282.44	276.168	350.02	0	0	229.557	50.4302	149.815	0	149.815
LACTOSECAT-PWY: lactose and galactose degradation I	17.9074	195.136	219.58	767.965	639.023	1218.89	949.923	831.299	645.511	1576.05	1142.33	166.526	152.838	143.338	764.467	517.493	712.833	715.078	74.8224	44.0311	637.086	536.972	457.248	179.09	629.984	569.026	436.192	548.972	90.7547	552.22	580.251	321.011	646.954	179.09	159.101	482.935	947.831	335.903	557.215	1178.74	482.984	726.142	0	0	821.264	182.8	513.268	1359.95	513.268
GLUCONEO-PWY: gluconeogenesis I	17.3392	155.807	267.254	267.8	278.152	367.196	334.839	341.069	295.464	219.734	221.55	308.344	68.0678	90.0476	266.461	385.563	330.706	317.629	14.4888	120.771	184.129	111.441	305.89	187.288	190.283	339.993	366.94	315.693	0	366.029	375.19	117.409	287.662	187.288	101.679	421.019	304.65	128.679	367.794	176.553	376.101	437.437	0	0	260.199	0	355.788	51.535	355.788
PWY-7234: inosine-5'-phosphate biosynthesis III	17.2782	283.377	805.406	590.001	867.958	853.751	764.394	708.666	652.795	844.511	653.678	479.846	153.44	160.436	658.166	694.325	581.002	801.725	93.3468	72.4422	583.494	369.433	675.35	242.431	576.743	651.162	411.21	502.416	55.4418	493.304	662.373	291.713	784.694	242.431	193.361	672.095	731.681	320.81	666.855	767.579	526.569	702.036	0	0	715.797	103.756	652.607	744.243	652.607
ASPASN-PWY: superpathway of L-aspartate and L-asparagine biosynthesis	17.2606	206.549	159.384	385.495	563.603	765.163	497.722	439.132	434.288	160.434	328.79	369.636	91.0143	112.859	439.895	238.183	299.072	587.983	70.7857	111.023	475.442	295.977	468.011	150.782	208.659	409.018	321.965	351.132	71.8842	359.526	431.136	137.614	438.12	150.782	139.397	473.397	412.465	187.082	435.716	239.458	306.34	357.512	27.168	19.6499	501.689	65.4058	403.659	498.038	403.659
PWY-6317: D-galactose degradation I (Leloir pathway)	16.9379	185.295	183.259	474.217	736.823	793.239	608.122	594.978	538.434	588.927	417.004	283.025	131.472	121.265	523.208	310.022	347.177	666.157	64.0045	79.3782	684.929	423.979	570.474	160.316	635.564	422.26	430.973	420.538	66.6604	401.734	584.198	318.715	574.995	160.316	131.628	461.477	703.439	288.339	535.384	886.608	490.468	503.474	0	0	745.918	122.082	548.437	565.505	548.437
PWY66-409: superpathway of purine nucleotide salvage	16.9034	161.033	217.965	356.004	671.217	73.0592	367.154	85.8101	376.661	562.573	643.883	474.252	8.62342	41.8951	310.656	426.327	592.454	559.694	106.384	127.096	298.345	86.3735	539.056	241.746	161.766	485.141	108.117	187.846	48.4279	208.462	305.667	124.452	506.342	241.746	139.261	594.157	181.18	34.8433	440.448	44.4526	182.203	451.519	0	0	477.345	0	293.678	0	293.678
HISTSYN-PWY: L-histidine biosynthesis	16.8812	143.255	656.63	316.359	320.145	282.976	303.525	706.051	253.384	767.812	545.22	385.016	45.805	50.9148	213.281	547.689	473.328	272.907	48.8295	53.198	105.245	98.571	327.834	199.125	147.115	395.863	204.361	277.422	0	413.102	150.199	327.036	175.295	199.125	109.464	144.463	324.025	136.386	231.146	446.907	233.078	312.734	0	0	194.67	33.7551	197.668	721.144	197.668
PWY-I9: L-cysteine biosynthesis VI (from L-methionine)	16.6367	244.679	1006.94	616.418	762.494	842.058	696.26	608.841	613.113	808.45	588.623	483.42	135.337	132.588	631.14	804.831	630.417	703.114	86.2062	16.7002	540.059	354.01	634.049	177.765	573.52	618.141	445.762	523.09	42.5615	520.459	635.183	332.813	696.659	177.765	162.744	571.419	635.138	283.601	590.708	747.335	453.967	628.419	0	0	703.023	85.6885	647.986	538.4	647.986
PWY-6703: preQ0 biosynthesis	16.6051	180.176	128.372	471.551	534.945	603.675	467.921	415.595	387.309	779.873	603.387	440.01	78.7025	104.896	427.285	405.708	484.231	466.691	38.5529	123.441	423.494	267.745	394.603	93.3532	406.205	486.876	311.288	295.315	78.5486	308.5	465.128	164.346	377.276	93.3532	127.676	429.185	278.872	174.067	424.932	242.898	263.158	461.666	38.4015	0	427.127	79.6873	410.895	463.589	410.895
PWY-8004: Entner-Doudoroff pathway I	16.3504	158.679	94.4061	237.186	93.1472	184.243	292.693	141.001	52.4393	20.2046	77.2141	23.9072	104.596	73.3554	267.491	87.806	119.924	88.4187	23.3518	52.8622	131.785	92.5634	61.4218	85.6666	179.556	185.56	193.527	214.391	0	107.2	237.47	55.6386	95.8192	85.6666	31.5875	107.659	110.983	92.6918	235.719	235.184	242.631	310.836	0	0	204.37	48.9364	125.806	0	125.806
PWY-702: L-methionine biosynthesis II	16.1962	268.751	990.385	654.348	924.209	936.886	817.278	919.578	705.484	903.769	621.775	508.071	121.752	114.488	778.054	782.991	539.65	800.206	69.5417	14.8876	640.604	430.014	738.948	163.503	633.765	708.616	352.641	515.155	84.4212	507.447	724.785	396.448	879.091	163.503	152.713	665.762	739.367	330.298	650.631	740.807	458.382	693.868	0	0	790.348	131.181	688.98	659.489	688.98
PWY-5121: superpathway of geranylgeranyl diphosphate biosynthesis II (via MEP)	15.9711	128.236	279.156	255.917	218.632	109.367	137.475	334.945	222.181	283.57	300.08	161.714	21.1255	75.5783	164.029	342.096	258.01	244.126	49.0462	77.2345	134.108	45.1679	230.499	179.188	123.318	249.31	342.431	248.343	0	277.887	142.148	21.9159	275.589	179.188	161.312	255.783	171.426	75.4338	111.527	88.2508	217.15	187.581	0	0	164.832	0	252.999	269.064	252.999
PWY-7198: pyrimidine deoxyribonucleotides de novo biosynthesis IV	15.8898	192.628	227.369	321.432	310.594	232.205	225.679	141.011	385.174	245.574	262.925	305.587	32.2984	96.0567	234.389	372.439	329.234	316.597	94.8119	54.4856	182.888	0	349.015	190.83	84.4917	159.375	236.132	334.587	0	312.804	189.892	132.758	413.95	190.83	128.927	367.52	161.647	84.3411	195.156	114.289	182.161	178.179	0	0	254.228	0	344.345	16.0384	344.345
PWY-5188: tetrapyrrole biosynthesis I (from glutamate)	15.6256	210.792	88.6568	215.275	217.345	290.266	319.149	692.726	329.617	200.079	240.546	263.254	37.8575	50.6218	285.809	156.068	191.667	217.173	59.3773	12.2133	182.44	151.844	255.947	123.446	154.212	366.227	63.7309	221.339	0	209.521	376.496	34.0503	262.434	123.446	102.682	321.423	285.587	117.657	348.897	638.14	348.652	396.073	0	0	255.776	68.4737	370.479	287.44	370.479
PWY-2941: L-lysine biosynthesis II	15.4455	191.287	317.539	472.325	711.868	801.595	623.42	677.444	536.422	520.89	518.778	454.419	122.703	124.182	524.027	445.869	377.318	638.401	94.5632	43.6281	527.196	302.931	523.778	187.221	573.997	543.666	320.526	405.796	38.3047	392.028	488.718	283.119	525.713	187.221	141.558	506.384	631.039	261.718	474.507	690.898	390.473	472	0	0	583.306	102.816	461.705	685.797	461.705
PWY66-399: gluconeogenesis III	15.3154	150.219	83.7526	212.698	186.282	28.6024	220.955	163.274	293.095	86.758	174.827	206.721	25.3961	58.6538	183.92	165.947	261.12	193.563	0	85.8644	142.186	25.3788	243.259	158.894	143.124	207.377	206.128	280.501	0	327.887	217.497	0	230.971	158.894	110.213	310.829	129.051	26.2625	245.804	98.2034	276.945	263.924	0	0	175.324	0	308.484	0	308.484
PWY-7392: taxadiene biosynthesis (engineered)	15.2503	81.3084	231.185	233.579	179.82	25.8957	55.104	319.53	174.909	275.437	289.588	140.881	14.7678	62.8361	65.6321	300.34	227.605	231.308	39.9724	0	105.058	37.3757	202.282	112.328	106.541	218.17	263.042	221.513	0	226.899	68.233	16.8759	226.188	112.328	149.274	231.629	103.978	18.8031	57.6186	0	116.328	54.0088	0	0	104.133	0	60.8206	57.825	60.8206
PANTOSYN-PWY: superpathway of coenzyme A biosynthesis I (bacteria)	14.7093	154	145.409	255.592	212.831	154.425	240.53	160.93	346.038	204.172	207.03	250.453	38.2093	93.845	251.998	155.332	247.065	217.674	63.6105	194.594	159.038	54.2484	259.755	218.765	142.862	275.415	267.918	240.933	21.2856	275.966	371.228	84.7183	281.232	218.765	111.047	315.185	157.084	91.2854	332.678	85.1212	377.531	383.483	34.7754	0	211.289	0	345.54	59.2419	345.54
ARGSYNBSUB-PWY: L-arginine biosynthesis II (acetyl cycle)	14.6728	202.558	717.368	387.687	493.468	271.928	437.497	647.057	303.67	966.858	652.69	390.771	55.9228	80.1584	366.738	610.576	571.386	383.038	90.0377	57.277	204.977	162.481	376.301	175.845	240.253	521.163	191.643	344.103	0	475.96	293.586	415.668	235.86	175.845	98.0456	221.523	412.628	146.303	360.913	594.213	362.332	483.688	0	0	333.757	68.1163	301.876	760.89	301.876
FASYN-ELONG-PWY: fatty acid elongation -- saturated	14.2538	307.235	122.945	493.13	402.565	806.389	608.246	847.251	466.922	102.825	290.625	163.001	117.294	104.652	442.85	105.202	276.02	396.782	74.7625	52.0571	370.79	415.059	262.094	139.991	391.193	579.61	259.848	312.216	88.6508	356.98	505.002	122.442	379.321	139.991	106.049	316.191	656.799	294.149	500.151	856.625	498.438	638.906	0	0	481.966	124.271	490.741	395.087	490.741
PWY0-1297: superpathway of purine deoxyribonucleosides degradation	14.1374	77.1233	349.058	302.211	482.166	152.947	246.935	32.9516	190.24	805.173	473.055	316.478	43.3987	69.4142	278.059	607.627	442.644	419.992	57.4261	123.981	197.953	52.6203	371.319	147.242	395.418	297.422	407.669	236.502	30.4396	288.97	151.115	120.092	319.732	147.242	141.985	425.754	304.506	91.1186	254.863	83.6558	106.865	256.921	0	0	296.387	0	182.859	57.6783	182.859
PWY-6527: stachyose degradation	13.9212	86.7275	267.276	512.686	480.439	735.304	449.146	514.32	337.605	749.499	476.782	222.339	95.387	91.9451	310.107	348.233	422.724	526.911	68.6778	63.3083	295.912	244.604	242.227	157.055	646.545	358.899	266.67	389.77	53.9447	371.61	345.625	209.577	344.819	157.055	56.0952	224.641	473.465	168.426	238.654	846.844	441.75	289.644	0	0	419.085	113.786	357.616	232.819	357.616
PWY-6608: guanosine nucleotides degradation III	13.8666	65.4373	162.053	224.363	74.6083	6.48196	37.2706	404.978	250.819	332.414	320.004	113.647	9.54537	73.4143	66.3435	259.418	233.424	150.869	0	67.4523	17.7999	47.0381	199.357	116.929	319.95	277.408	209.917	138.69	30.4607	137.201	110.286	185.688	64.1373	116.929	124.863	58.3512	38.5264	24.5843	72.9892	0	52.0506	141.677	31.5956	0	54.6378	0	190.73	508.137	190.73
POLYISOPRENSYN-PWY: polyisoprenoid biosynthesis (E. coli)	13.6321	105.986	187.787	249.691	273.708	100.24	127.395	519.101	207.734	334.326	309.21	115.775	17.2188	60.1002	156.389	253.34	220.516	352.369	61.5343	0	155.27	141.201	217.542	150.24	142.018	245.572	230.758	253.686	0	201.687	115.915	15.8896	299.737	150.24	132.971	231.11	219.412	78.3987	89.4555	525.977	208.888	171.777	0	0	189.196	77.5021	218.533	398.136	218.533
PWY-7664: oleate biosynthesis IV (anaerobic)	13.3817	296.181	113.251	475.283	384.094	783.875	590.156	834.412	451.329	117.381	299.61	149.254	112.958	100.908	416.296	106.002	281.528	375.959	72.6562	50.4129	345.45	404.741	244.496	139.19	358.787	563.766	246.181	293.718	85.559	341.387	482.587	114.943	361.602	139.19	100.141	295.171	633.177	290.451	480.955	836.297	490.232	617.382	0	0	459.032	116.93	474.413	361.711	474.413
PWY-5667: CDP-diacylglycerol biosynthesis I	13.3109	263.342	146.44	251.498	582.346	369.425	456.7	584.434	314.263	91.0117	129.785	377.576	68.8787	119.039	570.59	149.968	200.602	440.142	96.2688	100.968	332.81	186.87	426.526	327.02	281.135	497.608	281.597	229.857	0	377.79	458.159	11.6476	417.78	327.02	149.418	394.589	432.144	174.912	508.992	537.845	497.757	583.333	32.8248	0	466.017	70.6141	492.496	0	492.496
PWY0-1319: CDP-diacylglycerol biosynthesis II	13.3109	286.213	146.44	278.395	621.482	414.365	488.881	626.584	425.685	94.2363	138.764	385.359	84.574	132.205	636.512	212.596	239.583	517.656	96.2688	100.968	491.659	233.689	461.963	327.02	341.046	524.42	315.51	308.489	71.3439	399.387	525.816	69.3488	458.792	327.02	149.418	466.582	535.273	227.15	566.585	632.473	527.046	615.914	32.8248	0	552.312	114.069	541.367	67.7217	541.367
PWY4FS-7: phosphatidylglycerol biosynthesis I (plastidic)	13.3035	192.687	120.737	288.684	561.016	409.42	363.953	648.495	379.242	104.11	165.522	297.325	85.0393	99.7452	437.361	204.517	243.929	416.897	77.4607	0	301.427	175.654	415.636	136.435	253.643	486.585	103.26	226.836	19.105	330.602	365.619	70.1115	312.837	136.435	163.647	415.378	368.692	175.452	408.229	104.79	216.614	484.777	0	0	392.899	63.6247	432.939	97.3122	432.939
PWY4FS-8: phosphatidylglycerol biosynthesis II (non-plastidic)	13.3035	189.003	120.737	268.809	549.897	379.047	357.698	617.755	322.404	101.463	156.89	295.757	73.771	97.0458	426.086	161.313	215.505	398.077	77.4607	0	274.638	165.279	404.186	136.435	240.916	470.89	101.921	209.288	0	325.468	353.519	16.1587	306.009	136.435	163.647	379.79	349.54	162.924	397.428	103.782	214.881	477.776	0	0	376.373	57.0924	421.782	0	421.782
P161-PWY: acetylene degradation (anaerobic)	13.248	31.2029	285.467	245.794	168.21	109.453	196.486	14.483	82.7712	169.456	173.764	17.0646	32.8667	55.3389	241.412	457.536	129.116	173.18	53.8864	114.674	153.001	36.9446	22.254	34.0792	357.801	144.339	371.63	198.258	0	240.135	102.555	95.9548	229.073	34.0792	129.005	132.18	249.868	71.5878	140.083	58.108	76.8332	177.077	0	0	159.688	0	142.869	39.3561	142.869
PWY-6588: pyruvate fermentation to acetone	13.2232	39.7663	61.9929	190.346	70.0941	0	62.5475	36.4963	61.3862	61.6653	154.078	36.7312	2.01539	23.0406	35.0089	132.475	119.571	95.5399	0	0	37.0957	0	44.6306	20.1262	17.6707	42.7618	73.9494	102.593	0	68.7381	87.6427	0	48.4815	20.1262	61.2234	79.6489	23.7049	0	85.9369	0	44.4805	47.6809	0	0	61.977	0	132.196	192.81	132.196
P164-PWY: purine nucleobases degradation I (anaerobic)	13.0571	37.5364	28.6444	187.135	55.0568	4.27274	28.4009	56.2071	56.0647	31.4744	77.6375	64.384	8.89123	52.3907	52.3903	102.466	156.71	56.432	0	58.7231	15.9226	17.9478	38.3094	106.715	93.9052	94.4963	66.1994	97.9448	0	97.217	83.0062	16.536	49.8619	106.715	77.1591	35.3626	35.5452	21.4551	55.7381	0	51.5064	64.0548	0	0	44.4953	0	124.242	20.7935	124.242
PWY-7357: thiamine phosphate formation from pyrithiamine and oxythiamine (yeast)	12.946	181.414	323.911	561.691	396.886	661.67	386.397	453.854	402.555	397.388	420.404	308.127	81.3776	96.863	344.168	454.522	272.915	426.076	40.7733	34.1456	433.513	280.991	321.761	180.271	528.582	414.957	166.299	348.284	59.7394	253.602	391.937	308.321	204.487	180.271	131.383	413.837	413.108	254.545	352.873	165.104	188.479	298.495	0	0	383.803	85.8368	345.394	486.989	345.394
PWY0-162: superpathway of pyrimidine ribonucleotides de novo biosynthesis	12.8195	211.464	386.917	326.878	339.482	496.604	434.71	231.252	406.41	292.041	245.347	287.964	73.147	75.9168	414.462	530.175	324.506	327.623	95.0717	0	287.106	39.4322	317.841	185.942	268.899	401.081	59.8689	311.294	0	346.562	403.939	130.074	397.002	185.942	78.1732	406.41	375.818	160.856	499.207	138.599	329.715	491.94	0	0	373.997	0	393.546	0	393.546
PWY-6470: peptidoglycan biosynthesis V (&beta;-lactam resistance)	12.749	85.9187	0	6.30939	11.4405	0	19.5568	38.7688	118.654	0	0	22.0985	0	46.2307	24.2116	0	23.8801	171.098	93.7939	0	180.893	0	90.9304	0	0	0	46.2648	57.6419	0	0	15.4386	0	80.5364	0	133.365	49.6607	149.052	25.6228	9.04293	0	0	0	0	0	127.121	0	0	0	0
PWY0-862: (5Z)-dodecenoate biosynthesis I	12.3898	282.623	102.478	453.404	361.95	755.741	567.647	817.887	432.089	640.615	420.892	134.168	107.652	96.3123	385.477	147.279	365.408	351.372	70.0258	48.3757	316.601	391.757	224.405	138.137	323.1	543.941	230.049	272.214	81.757	322.599	455.623	106.267	340.401	138.137	93.218	271.137	604.203	285.662	457.542	810.647	479.702	590.842	0	0	431.646	108.393	454.261	325.094	454.261
PWY0-1298: superpathway of pyrimidine deoxyribonucleosides degradation	12.2833	113.438	222.129	374.181	272.951	458.483	323.791	472.946	257.239	232.131	218.533	163.981	73.5392	67.238	262.708	383.776	258.777	292.256	44.512	105.315	315.786	206.308	187.917	75.3896	341.785	228.465	339.206	246.357	35.7084	250.264	259.789	158.626	242.278	75.3896	120.95	242.115	297.717	131.576	239.944	174.713	188.005	214.346	0	0	313.199	47.6349	223.802	200.303	223.802
PWY-7328: superpathway of UDP-glucose-derived O-antigen building blocks biosynthesis	12.2384	144.847	172.697	389.187	268.35	27.6666	253.618	435.392	408.098	278.022	376.696	237.04	75.2129	96.2408	297.69	268.498	330.645	266.624	86.3481	48.795	199.981	57.5337	297.728	140.15	122.762	219.783	249.658	322.388	0	311.058	312.408	136.071	352.962	140.15	146.535	310.881	280.141	82.1463	330.215	277.742	340.385	320.209	0	0	291.93	0	364.436	483.445	364.436
P441-PWY: superpathway of N-acetylneuraminate degradation	12.2382	146.074	227.298	377.894	275.157	470.644	361.762	607.582	355.099	199.164	313.991	151.835	76.5132	109.693	314.097	385.487	237.853	288.638	74.6629	65.8236	252.242	199.457	305.799	145.236	344.004	298.103	351.421	342.794	0	460.623	320.244	186.146	325.331	145.236	147.9	270.294	485.556	185.474	322.488	635.278	417.099	334.371	0	0	327.048	0	297.129	601.742	297.129
PWY-6282: palmitoleate biosynthesis I (from (5Z)-dodec-5-enoate)	12.1641	295.752	104.326	456.481	357.676	757.668	563.467	830.043	434.39	80.1297	247.233	133.174	106.935	94.6588	390.315	98.5969	236.138	346.705	72.392	46.031	318.365	400.836	224.459	131.162	365.516	541.143	231.502	275.769	86.0386	319.822	456.942	107.874	339.743	131.162	93.6957	267.334	609.609	282.107	457.367	820.691	470.782	586.838	0	0	434.872	118.486	455.682	329.933	455.682
PWY-6859: all-trans-farnesol biosynthesis	11.9095	78.1699	140.561	192.753	195.356	56.9541	74.3182	516.274	146.219	266.021	249.476	83.5193	10.0204	42.132	93.8031	190.191	166.675	278.073	51.8566	0	100.908	111.999	161.256	116.354	88.1982	178.525	162.953	204.107	0	140.672	67.23	8.7171	229.117	116.354	112.98	169.183	146.228	50.2223	50.527	459.017	153.518	100.724	0	0	118.383	64.8801	152.681	370.64	152.681
PWY-7117: C4 photosynthetic carbon assimilation cycle, PEPCK type	11.7719	187.017	235.763	296.639	339.837	607.641	412.186	412.886	338.103	159.997	295.772	337.749	83.1378	91.5326	352.326	346.697	223.969	310.11	63.5762	36.1959	304.293	144.57	356.579	99.2749	202.773	427.038	169.102	303.929	0	364.358	388.762	195.864	247.496	99.2749	101.337	317.583	528.876	221.096	408.157	162.737	351.772	370.417	0	0	343.579	0	356.681	0	356.681
HEME-BIOSYNTHESIS-II: heme b biosynthesis I (aerobic)	11.6867	140.01	66.6636	190.132	178.926	113.362	142.302	330.977	247.184	241.288	282.54	225.709	18.251	38.1139	110.519	141.164	184.373	173.007	23.1288	9.53174	73.9609	48.6975	252.037	51.9635	121.724	292.609	27.239	142.71	0	98.1229	258.711	36.1441	229.569	51.9635	89.856	322.826	85.4201	40.897	228.411	31.0156	82.37	261.98	0	0	192.743	0	277.54	333.913	277.54
PWY-6897: thiamine diphosphate salvage II	11.5002	189.953	148.188	323.859	249.026	652.28	330.665	353.518	357.419	286.878	349.881	302.416	73.3034	88.9115	300.101	185.57	248.542	236.809	46.3182	49.2207	293.901	225.999	291.712	176.894	408.743	362.82	168.713	216.196	33.5412	224.218	366.429	288.991	223.838	176.894	116.677	374.814	351.132	229.789	335.827	146.335	204.168	316.21	0	0	263.792	40.4297	326.222	392.442	326.222
PANTO-PWY: phosphopantothenate biosynthesis I	10.9986	166.582	153.736	183.039	200.759	110.858	198.087	91.035	270.482	125.174	125.803	186.221	43.8217	69.8907	228.825	134.068	164.643	173.079	60.2902	209.959	131.353	42.9747	194.402	173.924	92.3704	182.82	213.242	187.347	24.3682	202.602	358.502	61.2751	368.367	173.924	112.278	242.642	114.814	69.6944	283.652	70.6009	302.122	375.174	46.4635	24.6878	217.275	0	301.963	28.1241	301.963
PWY-7345: superpathway of anaerobic sucrose degradation	10.9778	114.424	309.596	353.365	379.171	418.038	419.272	403.842	378.178	552.741	498.041	406.638	62.9624	82.2763	311.024	412.728	425.655	380.82	17.1968	41.3046	237.033	60.6999	383.727	237.298	257.756	456.263	251.759	294.972	0	411.719	402.625	134.301	344.527	237.298	91.3038	414.854	369.493	162.383	382.537	244.533	143.983	422.543	0	0	362.26	44.9564	402.52	214.855	402.52
RIBOSYN2-PWY: flavin biosynthesis I (bacteria and plants)	10.8998	181.104	112.905	235.471	154.477	228.534	254.579	333.564	222.576	255.662	287.418	260.498	57.9071	131.657	267.848	285.48	304.279	261.123	29.514	212.217	139.308	57.3111	226.401	206.554	196.795	346.801	313.941	214.296	15.9461	277.674	390.96	34.841	163.745	206.554	136.59	341.927	216.565	100.26	369.258	78.0257	299.823	402.071	0	0	189.141	0	302.251	345.921	302.251
COBALSYN-PWY: superpathway of adenosylcobalamin salvage from cobinamide I	10.7041	13.978	66.3928	133.449	33.3792	2.49085	0	374.119	42.3513	96.3819	111.602	60.0075	11.7375	24.1472	8.5471	118.398	134.39	44.1	0	56.9787	10.565	35.7755	36.3156	95.658	38.5977	81.8977	100.054	137.045	0	84.2763	87.7946	0	9.25703	95.658	59.4128	37.9391	53.2227	0	51.4213	21.4331	108.673	35.325	0	0	35.683	0	37.412	284.005	37.412
PWY-7400: L-arginine biosynthesis IV (archaebacteria)	10.6848	162.026	396.939	368.053	453.44	331.278	410.618	373.443	304.664	592.765	587.635	350.953	60.8277	73.0839	296.22	419.78	372.461	381.689	0	0	181.012	95.647	364.394	121.507	200.079	421.204	206.618	275	0	267.352	234.627	326.376	254.464	121.507	98.1119	310.951	397.307	150.806	263.997	72.356	206.996	383.469	0	0	310.319	54.2748	304.086	827.167	304.086
HEMESYN2-PWY: heme b biosynthesis II (oxygen-independent)	10.5181	165.85	56.8812	189.988	185.214	204.235	237.721	367.621	273.611	206.533	222.769	253.407	35.9307	31.3563	230.882	141.449	184.905	147.718	0	7.66159	151.159	54.9861	230.97	37.7694	128.882	318.297	26.3765	138.379	0	113.672	285.669	22.4979	128.787	37.7694	85.1556	348.844	165.356	88.1913	325.128	58.1773	179.165	338.729	0	0	169.508	0	284.263	323.768	284.263
DAPLYSINESYN-PWY: L-lysine biosynthesis I	10.2522	229.594	572.118	257.344	327.083	475.813	448.879	342.9	361.309	124.421	187.265	227.103	71.3828	62.0055	412.182	404.884	194.472	321.957	72.5157	0	295.553	99.1308	317.649	128.244	274.338	349.031	93.3362	265.727	17.5184	329.772	365.151	120.574	367.059	128.244	109.096	258.528	313.686	165.585	419.898	145.799	324.696	452.884	0	0	354.257	38.2493	372.397	33.5006	372.397
1CMET2-PWY: folate transformations III (E. coli)	10.2347	216.073	13.8043	140.797	96.2954	471.695	338.846	241.574	159.733	5.64265	29.9032	202.503	67.9801	69.3011	312.581	9.63776	110.087	38.375	33.7375	0	131.085	49.5034	173.249	41.7902	257.935	211.666	179.487	203.427	0	276.892	297.426	35.1357	76.6477	41.7902	33.9525	145.674	322.955	124.447	297.262	140.053	361.691	486.294	0	0	133.518	0	229.714	9.92434	229.714
PWY-7282: 4-amino-2-methyl-5-diphosphomethylpyrimidine biosynthesis II	10.0938	127.409	376.837	328.472	429.12	559.834	426.679	583.846	257.344	232.548	106.112	261.8	92.9367	109.331	340.973	491.569	326.869	250.515	26.9516	119.142	242.237	215.233	387.793	131.03	140.202	435.155	233.338	273.654	0	332.07	331.377	0	220.809	131.03	124.38	141.942	434.415	194.863	334.918	637.255	344.151	352.451	0	0	358.53	66.9911	368.122	24.016	368.122
THISYNARA-PWY: superpathway of thiamine diphosphate biosynthesis III (eukaryotes)	10.0336	145.29	185.443	295.593	129.153	11.0753	207.905	339.559	197.922	193.636	331.915	249.683	49.5182	93.0273	227.775	333.651	227.301	166.918	17.4626	109.315	128.022	53.3898	172.801	174.431	140.043	260.252	199.557	235.439	0	208.73	347.215	319.53	72.5194	174.431	108.418	184.87	93.7147	55.2372	270.604	33.2041	162.719	369.335	0	0	200.887	0	273.311	390.629	273.311
PWY0-1241: ADP-L-glycero-&beta;-D-manno-heptose biosynthesis	9.4262	70.664	62.5804	132.057	87.2561	122.985	108.002	250.297	120.445	159.191	150.799	157.923	17.1562	31.3685	73.1083	103.049	115.099	62.9302	0	0	63.8352	31.7973	97.4311	31.9445	70.1489	212.045	38.2274	93.8347	0	94.0686	125.045	5.74161	49.0103	31.9445	70.7019	161.063	91.0864	35.6458	143.601	0	62.7213	122.129	0	0	79.7626	0	135.656	239.724	135.656
SER-GLYSYN-PWY: superpathway of L-serine and glycine biosynthesis I	9.32885	122.508	475.884	293.655	452.267	325.566	315.041	481.054	323.487	140.984	261.818	319.5	64.6833	97.9516	298.265	340.941	257.388	285.649	78.0649	127.58	224.602	160.567	362.714	193.257	258.447	388.379	325.649	329.19	0	383.016	357.196	137.677	254.622	193.257	119.882	250.696	314.677	149.669	387.63	528.102	331.88	368.558	37.7735	0	289.322	84.3495	348.984	20.4808	348.984
PWY-5005: biotin biosynthesis II	9.1551	44.0929	56.5028	126.817	59.4149	0	26.8112	212.979	105.097	180.322	173.631	135.654	3.39012	14.4568	17.9308	90.7609	107.307	61.0805	0	0	22.8836	16.3213	95.856	58.0825	39.556	178.906	36.7236	59.2701	0	62.4088	76.7817	0	37.5458	58.0825	58.7669	166.895	13.7194	7.14263	46.7249	5.59311	28.8201	43.4722	0	0	44.5426	0	88.6587	254.538	88.6587
PWY-7383: anaerobic energy metabolism (invertebrates, cytosol)	8.98309	149.907	36.658	128.917	97.2237	205.685	217.25	97.1238	225.634	55.2396	139.531	110.861	32.9805	34.6483	197.701	87.7075	199.493	94.1737	60.4563	34.8886	123.608	15.1309	147.087	119.632	90.9381	132.26	132.43	236.666	0	293.038	165.397	35.3484	171.829	119.632	69.4313	193.732	129.813	76.448	196.198	75.1363	244.923	224.644	0	0	120.008	0	226.157	0	226.157
GLUTORN-PWY: L-ornithine biosynthesis I	8.85547	101.655	673.887	236.054	347.412	124.656	252.198	428.999	186.97	729.351	475.525	278.754	27.5614	43.7202	201.527	447.571	408.414	256.59	51.5959	26.2186	109.752	79.7087	276.251	128.762	93.1967	357.07	83.0469	233.749	0	301.589	163.428	161.143	168.907	128.762	55.2712	229.323	238.037	86.1968	200.906	398.054	261.899	343.797	0	0	198.26	31.3767	205.534	576.394	205.534
PWY-241: C4 photosynthetic carbon assimilation cycle, NADP-ME type	8.59933	112.06	57.0553	101.567	77.4314	11.8565	159.991	8.67421	186.308	0	44.8982	173.567	41.1122	51.787	168.665	37.742	154.691	67.2459	0	63.9613	129.552	30.5476	184.768	102.133	130.591	177.577	133.968	163.417	0	208.33	287.803	23.4761	133.218	102.133	44.389	176.791	91.5881	51.3407	285.409	67.5363	271.231	169.896	0	0	84.3084	0	205.431	0	205.431
HSERMETANA-PWY: L-methionine biosynthesis III	8.59795	142.542	155.701	410.101	613.182	698.276	513.695	649.975	542.894	751.326	556.449	429.825	81.8476	100.253	388.909	476.952	468.063	512.828	72.9002	35.5585	448.59	334.584	555.974	172.948	505.047	486.291	418.303	406.541	37.3574	502.868	378.714	297.057	548.386	172.948	149.415	525.084	524.069	235.132	364.089	728.121	359.186	328.686	0	0	574.842	107.965	468.301	613.435	468.301
PWY-5837: 2-carboxy-1,4-naphthoquinol biosynthesis	8.29072	86.0155	58.1303	147.42	109.58	131.214	111.248	284.77	181.214	193.508	198.092	187.053	17.2977	23.1345	78.0191	116.614	138.783	114.483	0	0	51.6993	31.5229	170.7	51.1088	73.6968	212.046	30.8164	110.813	0	96.3224	141.05	0	104.636	51.1088	73.7899	245.03	88.5822	36.4782	172.915	3.88576	39.3681	104.598	0	0	69.9464	0	201.023	272.88	201.023
PYRIDNUCSYN-PWY: NAD de novo biosynthesis I (from aspartate)	8.01111	78.8584	40.9817	147.762	42.1234	22.7372	126.474	6.13287	49.9381	26.7856	63.7086	100.59	28.0441	84.6833	109.166	153.867	108.761	40.3668	24.6919	220.806	78.6894	8.88017	101.814	162.214	34.767	85.9104	343.712	112.768	0	188.83	179.064	258.05	44.4247	162.214	138.092	81.7578	48.9596	33.9087	193.071	33.4337	137.581	160.715	38.7974	0	60.8181	0	132.508	0	132.508
PWY-5130: 2-oxobutanoate degradation I	7.86185	50.5917	39.559	90.8182	61.7717	3.05785	29.54	183.123	81.8069	160.844	147.024	132.958	3.60084	12.2313	16.2585	88.8048	106.321	70.5079	13.0668	27.7399	7.9702	17.6779	118.466	35.4792	29.9347	140.339	40.9125	61.0735	0	47.2411	57.5182	0	44.239	35.4792	62.4113	166.389	12.8319	4.57678	55.3003	1.88237	33.264	75.3302	0	0	31.912	0	99.0163	265.381	99.0163
PWY3O-4107: NAD salvage pathway V (PNC V cycle)	7.6901	47.9575	582.381	198.282	233.474	6.20169	84.3956	67.6848	224.637	185.312	143.105	225.95	30.5827	74.5223	86.181	523.884	148.068	310.575	38.8416	56.7829	62.2942	0	292.752	166.605	38.6929	193.199	254.447	235.595	0	277.585	59.9432	117.478	160.885	166.605	99.2756	152.527	118.735	18.4336	115.12	102.555	205.391	76.9848	26.799	0	93.7235	0	108.108	7.9548	108.108
PWY0-166: superpathway of pyrimidine deoxyribonucleotides de novo biosynthesis (E. coli)	7.24956	0	0	42.7508	20.7181	0	0	181.098	9.22243	0	0	0	0	0	0	0	0	16.0702	0	0	0	0	0	0	0	11.4143	0	13.5017	0	0	49.6135	0	4.94162	0	0	10.2887	0	0	31.7628	0	0	14.2999	0	0	11.227	0	17.2298	0	17.2298
PWY-7184: pyrimidine deoxyribonucleotides de novo biosynthesis I	6.82556	0	16.397	64.2059	18.7172	0	0	170.1	8.3189	124.488	0	0	0	0	0	30.5686	62.6429	151.841	0	0	0	0	0	0	0	10.2969	0	19.413	0	85.0808	45.1712	0	4.45282	0	0	9.27774	0	0	28.789	0	0	12.9092	0	0	10.1276	0	86.0403	0	86.0403
PWY-7977: L-methionine biosynthesis IV	6.48644	31.6325	4.92676	77.0046	35.3522	291.707	167.133	138.04	88.9951	2.83314	15.2467	123.409	43.2755	42.5216	128.679	4.85536	61.8575	3.85788	19.579	0	47.1254	25.7394	97.2166	22.419	168.459	120.759	109.296	123.425	0	181.476	151.808	18.3146	40.2981	22.419	18.439	79.7565	195.985	73.9589	173.092	75.0318	256.295	42.5886	31.0698	0	49.6196	0	132.209	4.98165	132.209
PWY-5189: tetrapyrrole biosynthesis II (from glycine)	6.41314	110.446	33.0781	81.1341	94.6758	92.8158	161.061	678.681	165.669	0	6.46686	64.4374	26.6076	42.9341	125.118	46.8664	85.3482	104.442	55.921	0	92.8225	138.329	94.4637	120.608	124.406	165.22	45.2331	158.909	0	114.906	217.936	0	65.5902	120.608	35.327	65.9518	225.788	88.3751	199.866	632.287	309.608	223.898	0	0	152.551	65.8761	183.405	0	183.405
PWY-5918: superpathway of heme b biosynthesis from glutamate	6.03702	143.828	52.6709	132.437	143.117	135.302	190.596	474.918	233.464	0	15.6544	118.7	25.7678	44.4381	153.272	82.5783	133.053	150.995	35.9271	0	104.237	81.823	155.849	79.5893	137.386	242.071	40.2134	174.302	0	131.434	273.97	0	120.182	79.5893	58.7203	130.027	145.465	65.7365	254.311	72.1144	151.348	287.884	0	0	200.418	0	254.183	0	254.183
PWY-1269: CMP-3-deoxy-D-manno-octulosonate biosynthesis	5.64543	123.384	12.3561	51.6533	49.7909	141.538	144.28	124.038	53.8817	5.00894	5.17836	19.6219	20.4037	21.2031	134.504	0	61.1006	32.881	0	19.12	60.0285	29.4385	20.7643	22.2784	80.4772	156.823	49.55	40.8282	0	87.6647	258.928	0	43.711	22.2784	15.7284	43.1552	99.7628	47.5835	272.081	11.9666	67.5409	265.746	0	0	88.7805	0	119.416	0	119.416
P42-PWY: incomplete reductive TCA cycle	5.63288	25.233	0	78.9519	36.3623	12.4748	75.1614	186.387	73.5341	6.65499	12.7952	80.9554	6.50044	23.9904	54.792	32.1915	119.236	51.809	0	0	35.8958	37.5121	39.8107	62.6556	79.8769	138.136	85.5508	117.73	0	87.1127	97.6797	0	29.6829	62.6556	51.6518	37.1184	64.1778	10.3691	106.733	31.0566	61.4032	31.6277	0	0	53.696	0	88.3531	0	88.3531
GLCMANNANAUT-PWY: superpathway of N-acetylglucosamine, N-acetylmannosamine and N-acetylneuraminate degradation	5.60099	101.871	122.518	404.641	296.293	774.778	475.137	615.072	323.839	99.386	276.272	88.3442	102.317	122.217	413.305	255.943	146.969	307.204	69.5686	55.5016	305.574	315.199	242.665	165.884	497.972	318.382	241.52	378.106	50.0575	408.471	371.82	250.772	340.274	165.884	111.743	233.668	595.281	211.682	336.813	785.799	393.432	345.675	0	0	387.625	82.2519	339.302	671.504	339.302
PWY-5676: acetyl-CoA fermentation to butanoate II	5.13164	27.7487	72.3126	340.387	102.285	610.56	270.727	22.7166	43.8975	83.5983	239.193	73.8985	17.6736	41.9025	128.345	211.766	136.848	232.792	0	20.5444	57.0856	0	16.9029	16.9072	10.9329	20.0887	202.245	165.595	0	95.2228	111.25	71.011	105.389	16.9072	56.0466	64.1522	118.737	35.0577	82.772	4.64694	44.2383	43.4681	0	0	112.481	0	116.68	210.344	116.68
PWY-6606: guanosine nucleotides degradation II	4.87268	45.5547	126.809	103.526	33.2919	6.31349	29.5041	345.395	80.6739	35.2007	82.0684	35.2698	6.80836	34.0251	32.4843	208.594	102.837	77.1968	0	44.0704	14.8417	35.988	63.8562	100.335	89.5628	64.2951	62.1878	70.3314	0	93.8022	34.6402	37.1452	49.5874	100.335	0	33.6269	31.509	12.3465	21.9187	0	47.8326	115.525	0	0	45.9988	0	28.6501	0	28.6501
PWY-5030: L-histidine degradation III	4.85852	46.9406	74.678	97.5492	154.302	174.437	199.473	538.257	149.19	60.7977	156.679	105.65	51.1752	77.6421	124.887	62.0032	81.3323	219.775	88.3841	121.44	147.133	120.085	188.812	171.083	54.7423	128.669	176.611	182.732	0	253.194	112.061	101.236	191.316	171.083	95.4387	202.435	355.481	110.1	100.153	579.805	234.458	207.551	0	0	205.588	61.482	123.356	588.507	123.356
PWY-5897: superpathway of menaquinol-11 biosynthesis	4.77266	115.157	99.9179	150.785	153.017	129.939	141.807	155.402	235.089	102.89	140.846	191.974	27.7132	38.6554	130.79	139.523	154.71	147.291	0	0	83.4655	22.0598	196.69	94.8412	97.5497	180.412	63.9061	134.945	0	147.425	216.875	0	182.912	94.8412	48.7744	227.338	123.256	61.9227	210.149	10.1156	86.6748	159.509	0	0	123.481	0	258.844	10.134	258.844
PWY-5898: superpathway of menaquinol-12 biosynthesis	4.77266	115.157	99.9179	150.785	153.017	129.939	141.807	155.402	235.089	102.89	140.846	191.974	27.7132	38.6554	130.79	139.523	154.71	147.291	0	0	83.4655	22.0598	196.69	94.8412	97.5497	180.412	63.9061	134.945	0	147.425	216.875	0	182.912	94.8412	48.7744	227.338	123.256	61.9227	210.149	10.1156	86.6748	159.509	0	0	123.481	0	258.844	10.134	258.844
PWY-5899: superpathway of menaquinol-13 biosynthesis	4.77266	115.157	99.9179	150.785	153.017	129.939	141.807	155.402	235.089	102.89	140.846	191.974	27.7132	38.6554	130.79	139.523	154.71	147.291	0	0	83.4655	22.0598	196.69	94.8412	97.5497	180.412	63.9061	134.945	0	147.425	216.875	0	182.912	94.8412	48.7744	227.338	123.256	61.9227	210.149	10.1156	86.6748	159.509	0	0	123.481	0	258.844	10.134	258.844
PWY-5989: stearate biosynthesis II (bacteria and plants)	4.75984	160.227	50.4391	234.888	186.025	481.489	329.958	165.445	200.07	31.4849	125.145	112.675	63.5524	80.2944	311.526	71.2542	167.513	168.796	0	46.373	166.064	224.895	173.081	137.714	292.36	300.692	192.602	192.438	67.2683	287.861	327.162	74.2427	247.248	137.714	39.858	189.647	222.751	133.9	334.375	270.403	259.082	442.73	0	0	208.784	32.9113	329.612	149.802	329.612
HISDEG-PWY: L-histidine degradation I	4.6899	39.1571	62.1904	92.2527	137.899	136.433	175.43	459.236	132.77	64.9035	123.592	98.924	42.9028	71.3968	111.655	64.4717	79.1548	194.547	79.4971	163.199	137.547	103.722	173.804	162.386	46.7909	109.646	161.648	154.453	15.1829	202.562	128.168	82.6263	175.274	162.386	84.0995	177.774	286.555	90.5946	94.0796	489.785	203.103	183.33	40.9824	0	187.418	53.2309	119.308	494.732	119.308
PWY-5920: superpathway of heme b biosynthesis from glycine	4.63093	99.1433	16.5973	22.0807	57.7848	17.8436	108.048	48.5314	42.7233	0	8.03147	18.5354	6.36531	4.12045	111.633	0	10.7245	45.7371	17.5331	0	67.9995	40.9635	26.5272	0	60.8895	109.51	0	55.5351	0	51.6439	173.829	0	26.5734	0	0	17.5315	47.4633	26.2107	183.449	9.28228	77.8927	211.559	0	0	96.034	0	61.4373	0	61.4373
PWY-5840: superpathway of menaquinol-7 biosynthesis	4.61975	44.8279	18.4834	95.3448	46.7397	0	96.0004	25.2858	192.073	66.7185	59.1812	133.771	0	25.8034	61.5999	38.5633	121.308	140.994	0	0	41.6778	0	153.571	97.1982	86.1851	104.919	60.9909	97.5078	0	116.82	121.096	0	134.123	97.1982	0	91.6976	76.9927	0	159.424	10.8011	84.7797	94.7281	0	0	43.4365	0	180.863	0	180.863
PWY-3781: aerobic respiration I (cytochrome c)	4.39562	0	0	0	0	0	0	0	0	0	0	0	4.83362	9.15811	0	0	0	0	0	0	0	0	0	1.60943	0	0	0	0	0	0	0	0	0	1.60943	0	0	0	4.94367	0	0	0	0	22.6251	0	0	0	0	0	0
PWY-5910: superpathway of geranylgeranyldiphosphate biosynthesis I (via mevalonate)	4.18582	49.5755	69.0327	190.803	152.517	22.496	48.1524	204.221	145.898	77.7258	161.003	58.7895	12.7982	43.7278	56.2138	123.389	74.9877	231.233	41.8957	0	103.754	76.9612	160.992	37.4216	118.919	177.148	112.64	160.262	0	143.182	54.6802	14.0044	195.581	37.4216	76.6382	162.428	99.287	15.7719	46.5201	0	86.6927	45.2176	0	0	101.13	0	48.6473	227.889	48.6473
PWY-6969: TCA cycle V (2-oxoglutarate synthase)	4.18241	28.7114	38.172	83.3529	29.161	116.209	106.281	201.162	77.6515	33.3223	94.0513	74.5168	12.7502	30.0306	80.7315	37.0747	86.4994	60.8681	14.8847	51.442	12.9477	49.2837	26.5098	61.5502	43.4085	82.7035	183.711	147.865	0	176.848	50.3091	44.0881	43.6083	61.5502	62.3949	35.0421	188.557	86.0141	61.1404	89.3628	143.233	26.4766	0	0	73.3754	0	59.8146	0	59.8146
PWY-5981: CDP-diacylglycerol biosynthesis III	4.15929	68.4903	82.4802	260.029	581.16	475.214	446.434	589.167	349.823	441.183	393.859	300.473	76.5906	79.1066	446.739	174.863	224.948	450.255	37.1369	0	388.942	241.109	368.206	147.335	146.753	414.901	161.695	274.662	59.3789	181.92	385.224	92.6035	340.734	147.335	74.4626	243.12	495.533	207.856	355.929	605.599	320.763	395.698	0	0	421.699	103.892	361.476	425.119	361.476
BIOTIN-BIOSYNTHESIS-PWY: biotin biosynthesis I	4.10599	27.9542	0	147.808	57.9032	276.462	187.694	235.721	55.6915	13.091	12.2363	17.1892	50.9171	78.0413	92.9823	7.43899	20.1159	10.5399	0	58.0419	67.3471	38.2787	61.3225	80.3342	129.475	217.871	47.738	61.2925	0	170.369	167.868	0	0	80.3342	44.6695	38.6012	65.6386	47.6316	160.327	0	35.9412	30.2167	0	0	75.3497	0	100.606	0	100.606
PWY-6519: 8-amino-7-oxononanoate biosynthesis I	3.55907	22.9519	0	147.853	52.8407	323.848	188.853	231.791	48.6331	10.4442	9.76483	13.8648	73.03	83.6458	83.1851	5.92644	16.4437	8.53985	0	51.175	63.1149	41.3361	54.7217	80.3711	148.709	207.086	45.3332	56.5132	30.3778	184.193	157.068	0	0	80.3711	40.7556	31.9012	65.4497	52.9315	150.49	0	30.5804	24.3211	0	0	72.1427	0	88.9579	0	88.9579
PWY-5723: Rubisco shunt	3.44497	42.84	52.2252	72.8919	83.7291	69.501	57.1723	595.1	142.483	7.53293	24.5569	26.1226	21.5099	24.3056	71.7987	45.9221	100.808	123.327	12.9077	0	123.696	148.442	61.6508	138.036	52.4904	44.7892	61.0772	205.466	0	89.5724	6.96907	0	52.8258	138.036	0	6.70413	228.528	88.3481	35.9934	573.163	313.373	76.2204	0	0	160.726	40.1231	146.547	0	146.547
ARG+POLYAMINE-SYN: superpathway of arginine and polyamine biosynthesis	3.38529	0	0	57.796	0	0	0	0	5.98188	0	10.5599	0	0	15.7514	13.9487	0	52.9321	20.1313	0	0	12.4784	0	0	14.9457	24.0466	37.2174	55.8264	42.8773	0	32.4045	0	0	0	14.9457	0	12.865	49.6673	0	10.5654	10.5696	82.9362	14.9248	0	0	0	0	0	0	0
PWY-922: mevalonate pathway I (eukaryotes and bacteria)	3.31823	56.463	59.084	222.01	166.399	440.068	322.33	172.057	225.653	60.6113	144.747	55.9415	54.4886	56.809	270.515	109.893	63.3043	241.72	41.339	0	185.861	226.762	185.867	31.7346	307.366	213.412	98.8129	161.336	0	148.53	206.359	111.026	233.1	31.7346	67.1675	170.187	215.005	72.4723	196.843	265.521	129.064	269.237	0	0	294.246	60.9472	203.923	201.256	203.923
P185-PWY: formaldehyde assimilation III (dihydroxyacetone cycle)	3.29334	60.2678	51.9084	158.166	139.9	59.5989	67.2678	520.36	206.491	29.9282	35.7425	61.7277	31.1244	47.9769	137.372	194.233	126.81	164.891	39.5289	25.8285	149.068	168.643	173.595	145.958	93.9202	103.909	66.8995	163.469	16.3479	345.239	162.843	317.993	126.321	145.958	18.3327	68.4848	228.245	65.0086	106.787	599.652	217.414	73.6031	0	0	146.864	47.7573	167.899	8.40524	167.899
PWY-7115: C4 photosynthetic carbon assimilation cycle, NAD-ME type	3.29102	133.366	12.9994	147.17	91.9489	263.695	218.11	185.608	96.9687	100.018	128.127	54.084	39.3861	41.0425	199.972	154.633	213.543	50.2513	33.5959	23.2735	124.674	41.9045	72.5375	23.1263	89.7678	193.273	45.5743	64.9724	0	119.405	225.257	0	84.8319	23.1263	30.431	56.7184	189.275	79.1298	237.509	61.1067	115.677	243.985	0	0	122.416	0	168.021	0	168.021
PPGPPMET-PWY: ppGpp metabolism	3.19555	121.999	30.2001	127.725	85.0107	412.104	263.722	103.666	72.38	33.4349	131.087	115.428	24.1873	33.9871	211.293	22.0914	162.106	181.058	17.438	88.7206	578.559	22.5868	93.8061	25.9928	15.8059	145.615	165.106	74.2573	19.2747	120.96	266.675	30.9311	311.807	25.9928	36.5673	110.989	124.296	52.0033	251.698	147.269	185.431	343.578	0	0	120.572	0	166.748	0	166.748
FERMENTATION-PWY: mixed acid fermentation	3.0444	23.8566	83.6241	105.596	72.4035	317.902	262.181	445.051	92.6282	89.5663	240.929	86.2686	48.7094	50.1122	170.697	378.01	147.259	77.7403	22.7199	77.2046	78.265	49.3674	66.4766	132.498	151.596	216.623	410.978	253.906	0	293.664	195.996	174.474	67.3279	132.498	109.775	38.5521	338.052	129.544	244.801	54.3793	128.846	56.9191	0	0	86.1011	0	150.89	64.9739	150.89
PWY-5913: partial TCA cycle (obligate autotrophs)	2.96595	178.766	83.6241	100.157	274.421	234.951	320.625	388.644	168.987	88.4981	202.993	89.7203	32.8057	42.7435	335.523	357.753	133.988	221.692	54.5571	82.5767	211.54	41.1036	141.79	92.7976	43.4111	188.815	336.264	218.649	0	245.07	281.46	172.533	295.99	92.7976	92.5977	123.925	316.568	130.552	311.403	19.7489	122.618	453.119	0	0	287.597	0	249.771	63.6381	249.771
PWY-5384: sucrose degradation IV (sucrose phosphorylase)	2.88436	43.0475	641.563	327.799	530.553	345.053	254.453	425.918	248.587	686.973	401.307	326.876	39.7471	39.7565	192.668	478.55	394.36	321.228	16.3916	14.7438	267.105	42.5007	265.459	162.31	376.759	292.477	94.4601	191.776	19.369	265.468	236.83	295.877	252.578	162.31	27.3908	250.185	167.565	83.7113	230.853	625.503	232.503	254.164	0	0	358.546	74.1888	238.648	128.835	238.648
PWY-621: sucrose degradation III (sucrose invertase)	2.81272	37.6161	972.502	199.368	525.934	287.027	254.983	161.996	253.429	273.85	299.456	248.342	26.9775	29.665	193.184	703.808	278.529	307.386	16.5046	15.8099	262.905	14.5182	257.291	181.647	449.792	291.641	97.3849	114.911	0	186.135	240.155	61.0925	232.172	181.647	27.9426	241.83	158.256	77.1167	237.494	63.6459	34.5191	216.412	0	0	355.413	21.8181	235.276	52.4855	235.276
GLYCOCAT-PWY: glycogen degradation I	2.78577	72.6734	68.888	61.1684	108.512	39.2374	194.463	0	28.7906	20.6165	7.77326	23.5013	5.76049	3.1506	207.708	0	43.4761	171.51	0	0	192.705	15.7552	107.103	60.3026	0	63.5257	57.056	110.233	0	25.2299	262.736	0	82.2117	60.3026	0	20.4115	70.5359	18.9464	245.207	6.36994	49.7037	302.959	0	0	284.832	0	131.656	0	131.656
PWY-7356: thiamine diphosphate salvage IV (yeast)	2.7763	108.106	113.795	435.786	361.765	943.71	403.95	326.531	333.132	117.042	245.739	77.4541	81.1512	67.2648	312.887	296.686	107.994	363.747	0	0	434.735	378.153	242.81	92.7246	545.201	287.889	115.435	271.758	64.2124	196.876	334.003	252.808	191.271	92.7246	10.0945	242.268	485.004	310.016	254.418	290.457	164.22	224.189	0	0	342.456	138.593	265.517	355.397	265.517
PWY-7211: superpathway of pyrimidine deoxyribonucleotides de novo biosynthesis	2.6981	0	0	24.0265	32.4545	0	0	0	10.4751	0	0	0	0	0	0	0	45.8357	51.3413	0	0	0	0	0	0	0	5.07673	0	13.5387	0	0	30.2029	0	8.63063	0	0	0	0	0	6.57077	0	0	15.1837	0	0	17.2593	0	0	0	0
PHOSLIPSYN-PWY: superpathway of phospholipid biosynthesis I (bacteria)	2.63476	121.217	83.2084	175.508	228.438	336.309	356.361	262.715	307.375	63.9371	154.802	247.304	75.5148	107.002	274.599	148.752	146.856	229.287	86.912	0	234.566	162.286	222.684	176.785	192.228	255.87	144.6	264.068	0	357.859	312.075	83.3209	258.621	176.785	137.591	256.907	437.706	193.492	256.766	159.665	281.488	228.458	0	0	250.488	75.4776	328.035	83.1906	328.035
CITRULBIO-PWY: L-citrulline biosynthesis	2.63312	0	6.18413	16.6832	3.8442	0	0	0	3.02248	0	5.70641	11.0167	19.3966	54.9218	30.3955	9.73909	66.9413	25.4075	0	92.9405	18.4272	0	0	87.5547	19.9356	20.5594	51.8132	24.2071	0	30.686	37.9394	0	14.686	87.5547	0	0	40.771	0	25.7389	41.6968	142.122	52.4041	0	0	0	0	28.5239	0	28.5239
PWY0-1061: superpathway of L-alanine biosynthesis	2.56714	186.661	8.35862	194.479	97.201	339.748	317.864	226.508	79.3225	836.331	448.368	45.955	49.7902	47.7477	297.954	151.115	396.551	39.0418	37.3289	33.1312	157.832	43.5616	56.8442	16.7069	106.236	260.401	32.3126	45.9925	0	97.4917	304.346	0	69.2113	16.7069	24.5172	38.7551	238.142	118.058	284.801	66.8171	109.023	379.404	0	0	147.502	0	178.749	0	178.749
PWY-5659: GDP-mannose biosynthesis	2.48115	146.175	660.085	196.07	324.134	359.997	271.012	125.915	278.548	102.096	165.94	180.448	51.9241	79.5371	237.255	485.643	169.199	330.37	11.709	138.284	250.67	35.4197	264.043	132.92	330.707	256.416	160.124	161.459	0	229.305	241.228	54.3807	385.461	132.92	51.7879	320.489	252.791	113.677	295.89	33.7797	112.93	169.285	33.5904	0	326.36	0	376.815	0	376.815
PWY-5154: L-arginine biosynthesis III (via N-acetyl-L-citrulline)	2.47926	80.8961	83.5714	128.514	314.632	217.722	250.173	75.4651	161.531	146.932	285.202	142.117	38.9913	24.5115	123.589	102.379	91.9485	321.227	0	27.0977	94.9147	20.2971	244.775	29.1118	44.632	136.043	73.2535	85.2033	0	54.1551	84.8432	159.414	230.965	29.1118	23.3921	195.587	264.266	120.384	82.8852	9.09233	46.2128	176.841	0	0	188.233	22.1288	163.484	715.424	163.484
PWY-6545: pyrimidine deoxyribonucleotides de novo biosynthesis III	2.39094	0	10.3231	32.2319	10.1597	0	0	0	7.29564	24.6972	0	0	0	0	0	8.05742	53.5039	14.0171	0	0	0	0	0	0	0	9.08752	0	18.3671	0	64.6786	22.239	0	3.24607	0	0	6.63387	0	0	15.5669	0	0	7.69494	0	0	0	0	19.3467	0	19.3467
LIPASYN-PWY: phospholipases	2.32209	0	0	0	0	0	0	0	0	0	0	0	0	0	0	0	0	7.20244	11.3468	0	0	0	0	0	0	0	0	0	0	0	0	0	0	0	0	0	0	0	0	0	0	0	0	0	0	0	0	0	0
PWY-4984: urea cycle	2.24681	0	0	13.9908	0	0	0	0	2.51963	0	4.76543	0	16.4577	12.0447	25.4775	8.13383	56.9298	9.37119	0	0	5.51744	0	0	9.14484	16.7225	17.2033	43.738	20.3398	0	14.5772	0	0	0	9.14484	0	0	34.4264	0	4.44866	35.487	120.744	14.6878	0	0	0	0	0	0	0
POLYAMSYN-PWY: superpathway of polyamine biosynthesis I	2.05468	0	0	31.317	0	0	0	0	3.02025	0	5.32719	0	0	8.80569	7.13898	0	28.4297	10.3358	0	0	6.45794	0	0	7.94864	12.764	19.4509	32.178	23.2104	0	17.2084	0	0	0	7.94864	0	6.56693	26.4676	0	5.38776	5.67473	60.3383	7.60797	0	0	0	0	0	0	0
PWY-6549: L-glutamine biosynthesis III	2.02485	0	19.4286	35.9355	37.1852	23.6097	35.5078	165.72	74.5688	23.2247	65.1333	85.2836	2.33504	11.7109	0	125.181	100.405	35.8713	0	0	0	0	13.2698	74.7185	0	52.7393	95.5099	55.6366	0	97.922	7.67581	42.8189	24.9106	74.7185	0	31.9335	21.4108	30.2083	17.564	5.62737	82.8082	3.96387	0	0	0	0	17.0509	19.6023	17.0509
PWY-5690: TCA cycle II (plants and fungi)	1.96255	0	0	0	0	0	0	0	0	0	38.2565	27.9893	0	7.66618	0	0	13.082	0	0	0	0	0	0	46.6379	0	8.93737	54.1661	23.8778	0	62.0102	7.22657	0	0	46.6379	0	0	12.5213	0	0	0	74.984	0	0	0	0	0	5.2067	0	5.2067
PWY66-398: TCA cycle III (animals)	1.96255	0	0	0	0	0	0	0	0	0	0	0	0	0	0	0	0	0	0	0	0	0	0	0	0	0	0	0	0	0	0	0	0	0	0	0	0	0	0	0	0	0	0	0	0	0	0	0	0
PWY-7323: superpathway of GDP-mannose-derived O-antigen building blocks biosynthesis	1.89894	0	0	25.1569	0	0	0	0	0	0	21.3034	20.1278	0	20.2231	0	9.32508	36.4611	11.6006	0	23.032	0	0	0	0	0	7.66765	83.0021	18.518	0	31.4835	0	0	0	0	0	0	0	0	0	0	0	0	21.045	0	0	0	0	0	0
P105-PWY: TCA cycle IV (2-oxoglutarate decarboxylase)	1.8152	14.4794	13.2455	13.9012	13.178	102.357	73.1611	0	26.2534	24.1359	82.2447	28.6765	5.57195	2.49927	24.298	26.0033	60.1099	26.9905	13.9021	38.0733	0	0	6.53687	0	0	16.5644	44.8107	91.5028	0	115.264	2.04876	34.5084	33.8348	0	17.3304	12.0759	27.262	36.6412	0	0	67.2448	0	0	0	0	0	4.99384	0	4.99384
PWY-7942: 5-oxo-L-proline metabolism	1.758	0	0	8.53428	0	9.19072	3.59624	0	5.38862	0	0	0	4.65635	0.416441	24.497	0	0	6.43015	0	0	0	0	6.49416	0	0	17.1387	0	0	0	0	0	0	0	0	0	0	0	0	0	39.3525	72.9162	20.1274	0	0	0	0	0	0	0
PWY66-201: nicotine degradation IV	1.7278	0	0	0	0	0	0	0	0	0	0	0	0	0	0	0	0	0	0	0	0	0	0	0	0	0	0	0	0	0	0	0	0	0	0	0	0	0	0	0	0	0	0	0	0	0	0	0	0
RHAMCAT-PWY: L-rhamnose degradation I	1.67269	0	0	23.0307	17.8898	5.15926	15.9292	23.4859	22.6956	7.17615	0	8.44834	3.46446	8.62664	19.5562	10.5661	7.67515	30.8396	0	0	0	13.0092	17.0153	6.69276	0	25.3251	29.035	13.0801	0	32.2496	13.4828	0	11.5993	6.69276	8.3128	18.7695	35.9822	0	10.5323	77.8327	55.5454	50.2568	35.6002	0	12.0473	0	25.7461	0	25.7461
PWY-6292: superpathway of L-cysteine biosynthesis (mammalian)	1.5459	38.3311	67.2043	54.4253	100.897	4.83965	34.6499	263.711	105.083	80.9262	26.8429	98.2713	11.404	26.2124	41.4257	68.0219	50.2782	87.7228	43.4976	0	33.2645	37.9888	110.766	45.3562	72.9047	116.692	14.9557	47.6819	0	121.706	28.5788	9.29716	87.7531	45.3562	31.9273	200.467	41.6934	9.49612	26.8188	67.4013	83.577	49.8818	0	0	54.9593	0	53.7376	7.02881	53.7376
PWY-7204: pyridoxal 5'-phosphate salvage II (plants)	1.49771	0	0	0	0	0	0	0	0	0	0	0	0	0	0	0	0	0	0	0	0	0	0	0	0	19.5115	0	0	0	0	7.8197	0	0	0	0	0	0	0	0	0	0	0	0	0	0	0	0	0	0
P461-PWY: hexitol fermentation to lactate, formate, ethanol and acetate	1.44216	31.4087	116.798	297.305	157.384	403.754	198.273	26.6917	130.085	655.256	346.337	45.0718	42.1635	53.0228	124.365	212.181	353.635	185.39	7.91476	13.127	127.993	58.5709	41.6141	58.1203	88.2051	115.639	184.414	250.012	0	109.581	99.7959	114.352	166.378	58.1203	66.8892	198.488	304.734	97.6379	136.904	323.64	210.433	122.398	0	0	196.214	64.2959	165.77	73.5312	165.77
P163-PWY: L-lysine fermentation to acetate and butanoate	1.43427	0	8.73434	10.479	0	0	0	0	0	0	4.27067	0	9.62972	8.79513	0	7.6898	30.0352	0	0	15.2663	0	0	0	8.20584	16.8555	8.82545	30.0288	11.1511	0	8.6199	7.75573	0	0	8.20584	18.7558	0	12.2261	0	14.039	2.61544	47.6154	0	0	0	0	0	8.70099	0	8.70099
PWY-7242: D-fructuronate degradation	1.40543	0	13.035	38.9748	1.45313	20.8657	0	0	1.98258	0	0	4.46788	8.14793	14.7829	15.0719	8.0064	30.4671	7.08734	0	26.1807	0	8.89357	5.26945	0	0	5.59632	34.5976	28.8079	0	13.4023	3.63628	12.1313	0	0	8.92253	2.74479	2.26671	0	0	0	28.2587	0	0	0	2.90558	0	0	0	0
PWY-7434: terminal O-glycans residues modification (via type 2 precursor disaccharide)	1.32575	12.6203	4.19545	1.49148	40.207	1.63618	56.5778	0	23.4707	30.8268	7.74248	38.5266	1.34776	0	47.7334	27.5289	8.12103	103.826	0	0	52.1638	5.2765	59.2609	0	0	61.2654	1.53591	8.37065	0	5.67152	49.1297	0	112.041	0	0	121.788	1.942	0	24.076	0	0	106.417	0	0	35.2	0	33.177	0	33.177
PWY-6305: superpathway of putrescine biosynthesis	1.28982	0	0	32.5783	10.2954	0	0	0	6.50363	3.93509	6.80592	29.8461	11.3021	6.89015	12.3297	5.56569	33.7248	13.982	0	0	13.3984	0	5.6117	5.26768	8.99461	30.7702	23.1311	44.1123	0	53.1513	18.7066	0	0	5.26768	0	4.91792	25.7668	0	14.9071	19.6602	86.0589	9.82916	0	0	14.8258	0	38.2806	0	38.2806
ARGININE-SYN4-PWY: L-ornithine biosynthesis II	1.26579	0	4.12974	9.83788	2.56952	0	0	0	1.81648	0	0	7.39618	12.1151	41.8778	0	0	6.32738	17.2506	0	50.506	12.5494	2.29786	0	63.4159	7.71992	13.1207	35.2484	11.1245	0	20.804	26.1593	0	9.9255	63.4159	0	0	24.627	0	17.4551	24.038	106.691	36.1818	0	0	0	0	19.5282	0	19.5282
PWY66-389: phytol degradation	1.21425	64.1176	0	17.8289	18.163	0	64.2333	0	20.2552	0	0	0	0	3.4132	57.2274	0	0	0	0	0	22.176	0	14.4843	0	37.4511	51.0625	0	54.546	0	21.9998	100.412	0	5.07885	0	0	15.8328	0.19215	0	133.315	0	8.21693	210.967	0	0	31.8993	0	47.8957	0	47.8957
PWY-8131: 5'-deoxyadenosine degradation II	1.2088	0	0	139.416	0	0	0	0	0	6.91129	3.14047	0	0	10.1497	2.79247	0	18.4438	0	0	0	5.67112	0	0	10.7276	12.6335	0	20.7109	13.5809	0	0	0	451.383	0	10.7276	0	0	4.71813	0	0	0	0	0	0	0	0	0	0	0	0
GOLPDLCAT-PWY: superpathway of glycerol degradation to 1,3-propanediol	1.14532	26.0166	26.7106	86.7458	35.7306	16.7584	42.1556	389.511	58.2075	16.6982	18.063	39.1982	0	7.70647	38.3123	29.4387	45.1694	56.1347	8.25414	0	25.9402	94.6857	39.0192	81.1888	50.194	51.9347	16.7322	64.7469	13.0508	44.0651	63.6014	0	37.4179	81.1888	13.1267	46.3211	135.459	43.5471	21.4165	499.384	121.094	29.1979	0	0	29.5538	63.4244	77.6087	4.11354	77.6087
PWY-7832: ABH and Lewis epitopes biosynthesis from type 1 precursor disaccharide	1.13985	0	0	0	0	0	0	0	0	0	0	0	0	0.785509	0	0	0	0	0	0	0	0	0	0	0	0	0	0	0	0	0	0	0	0	0	0	0	0	0	0	0	0	0	0	0	0	0	0	0
METHGLYUT-PWY: superpathway of methylglyoxal degradation	1.12235	23.5774	5.82797	15.0821	31.0401	218.133	107.684	10.716	38.9137	9.6873	30.9589	21.374	6.84603	21.2288	116.491	7.50091	33.7655	91.1081	15.5479	0	49.1028	18.3449	8.38217	23.3555	98.3527	103.083	38.5207	13.7148	0	111.773	82.3693	35.1825	89.6085	23.3555	0	29.7235	62.6988	52.0691	77.7414	24.165	126.745	103.481	0	0	65.0779	0	59.6915	50.6838	59.6915
PWY-6803: phosphatidylcholine acyl editing	1.11161	63.3799	12.5908	18.9791	21.7483	9.69909	119.119	10.1954	18.635	0	0	10.907	3.53349	11.4927	130.696	0	8.52226	11.1267	0	16.4376	48.037	6.94398	5.4307	0	7.77104	62.7171	33.7017	0	0	6.00345	108.348	0	32.1078	0	11.0585	10.6695	34.4566	27.6844	144.688	6.54541	34.4482	247.395	0	0	37.4575	0	73.8621	0	73.8621
PWY-6992: 1,5-anhydrofructose degradation	1.07608	0	0	0	0	0	0	0	0	0	0	0	0	0	0	0	0	0	0	0	0	0	0	0	0	0	0	0	0	0	0	0	0	0	0	0	0	0	0	0	0	0	0	0	0	0	0	0	0
PWY-7833: biosynthesis of Lewis epitopes (H. pylori)	0.941567	0	0	0	0	0	0	0	0	0	0	0	0	0.989352	0	0	0	0	0	0	0	0	0	0	0	0	0	0	0	0	0	0	0	0	0	0	0	0	0	0	0	0	0	0	0	0	0	0	0
PWY-4041: &gamma;-glutamyl cycle	0.888782	43.7862	101.066	127.267	550.967	321.045	334.182	185.916	212.514	149.021	134.313	321.71	41.3023	28.3252	188.966	125.503	53.6746	457.944	0	16.6228	137.177	57.3001	395.344	31.0951	84.4245	344.889	54.1357	76.0426	0	77.9921	178.788	115.84	352.506	31.0951	0	426.986	273.104	107.999	240.232	0	29.4958	217.853	0	0	292.459	0	173.446	507.143	173.446
PWY-6467: Kdo transfer to lipid IVA III (Chlamydia)	0.646736	0	0	0	0	0	0	0	0	0	0	0	6.08789	25.5531	1.13712	0	0	0	7.79636	64.7509	0	0	0	23.2656	0	0	0	0	0	13.0079	2.16946	0	1.19045	23.2656	0	0	0	0	0	0	1.24464	0	0	0	0	0	0	0	0
PWY-7979: protein O-mannosylation III (mammals, core M3)	0.622002	0	0	0	0	0	0	0	0	0	0	0	0	0	0	0	0	0	0	0	0	0	0	0	0	0	0	0	0	0	0	0	0	0	0	0	0	0	0	0	0	0	0	0	0	0	0	0	0
PWY-2201: folate transformations I	0.588215	118.419	17.7485	0	67.5804	46.3558	250.429	33.4862	45.5432	0	0	0	0	13.5928	229.243	0	0	20.2199	0	0	104.376	34.336	25.9593	0	36.8186	156.123	0	13.7212	0	17.6453	188.211	0	69.7635	0	0	35.5674	89.16	65.0176	219.804	34.9894	87.4804	95.4162	0	0	113.026	0	132.979	0	132.979
UDPNACETYLGALSYN-PWY: UDP-N-acetyl-D-glucosamine biosynthesis II	0.566884	26.7543	0	9.95066	58.72	0	44.0778	0	33.7203	11.1249	0	0	0	3.32463	53.5392	0	11.4087	154.614	27.4491	0	53.6636	0	37.9516	0	464.956	17.9479	11.754	18.8383	0	0	119.474	17.872	21.7942	0	38.6069	33.1726	8.45255	0	60.8814	0	0	9.53135	0	0	64.5404	35.147	6.2041	0	6.2041
PWY-7433: mucin core 1 and core 2 O-glycosylation	0.51067	0	0	0	0	0	0	0	0	0	0	0	0	0	0	0	0	0	0	0	0	0	0	0	0	0	0	0	0	0	0	0	0	0	0	0	0	0	0	0	0	0	0	0	0	0	0	0	0
PWY66-388: ceramide degradation by &alpha;-oxidation	0.400342	0	0	0	16.0139	0	0	0	6.29932	0	0	0	0	0	0	0	0	0	0	0	16.6488	0	9.11915	0	0	0	0	0	0	0	0	0	4.68122	0	0	0	0	0	0	0	0	0	0	0	5.35929	0	33.3854	0	33.3854
PWY-5972: stearate biosynthesis I (animals)	0.332701	0	0	0	0	0	0	0	0	0	0	0	0	0	0	0	0	0	0	0	0	0	0	0	0	0	0	0	0	0	0	0	0	0	0	0	0	0	0	0	0	0	0	0	0	0	0	0	0
POLYAMINSYN3-PWY: superpathway of polyamine biosynthesis II	0.283542	0	0	0	0	0	0	0	0	0	0	0	0	0.544157	0	0	0	0	0	0	0	0	0	0	0	0	0	5.68845	0	0	0	0	0	0	0	0	0	0	0	0	4.16458	0	0	0	0	0	0	0	0
PWY-7999: vitamin K-epoxide cycle	0.275638	0	0	0	0	0	0	0	0	0	0	0	0	0	0	0	0	0	0	0	0	0	0	0	0	0	0	0	0	0	0	0	0	0	0	0	0	0	0	0	0	0	0	0	0	0	0	0	0
PWY-6313: serotonin degradation	0.206207	0	0	0	0	0	0	0	0	0	0	0	0	1.68575	0	0	0	0	0	0	0	0	0	0	0	0	0	0	0	0	0	0	0	0	0	0	0.190693	0	0	0	6.28788	2.76947	0	0	0	0	0	0	0
PWY6666-2: dopamine degradation	0.105173	0	0	0	0	0	0	0	0	0	0	0	0	0	0	0	0	0	0	0	0	0	0	0	0	0	0	0	0	0	0	0	0	0	0	0	0	0	0	0	0	0	0	0	0	0	0	0	0
PWY-7511: protein ubiquitination	0.0857702	0	0	0	0	0	0	0	0	0	0	0	0	0	0	0	0	0	0	0	0	0	0	0	0	0	0	0	0	0	0	0	0	0	0	0	0	0	0	0	0	0	0	0	0	0	0	0	0
PWY-5971: palmitate biosynthesis (type II fatty acid synthase)	0	254.089	116.469	495.86	411.71	807.307	612.677	749.493	465.829	105.919	288.461	171.633	119.037	108.388	465.936	98.4057	285.719	407.033	0	0	388.521	383.229	274.493	140.99	378.045	573.628	265.678	321.445	0	369.299	512.508	125.3	396.169	140.99	106.507	335.006	618.106	272.644	498.401	772.622	488.818	653.354	0	0	484.621	0	498.687	277.127	498.687
GLUCOSE1PMETAB-PWY: glucose and glucose-1-phosphate degradation	0	236.653	0	336.122	604.818	630.994	518.501	462.499	468.914	0	0	0	80.5251	75.6296	447.335	0	375.209	0	85.1787	0	519.639	243.789	504.203	135.457	0	370.305	235.006	279.02	0	345.863	422.982	153.362	592.37	135.457	0	429.736	1061.4	480.604	433.189	599.11	395.21	664.038	0	0	590.671	0	493.863	0	493.863
PWY0-1479: tRNA processing	0	162.294	14.5354	35.3333	73.082	131.188	221.973	100.589	51.4688	0	0	35.0983	38.4559	37.8844	252.386	0	0	31.2965	0	0	115.932	29.4411	53.8181	21.8102	105.349	196.942	0	28.8303	0	77.6407	256.628	0	53.1615	21.8102	0	27.2498	137.725	73.997	297.486	61.4682	103.62	403.393	0	0	64.1889	0	132.224	0	132.224
FOLSYN-PWY: superpathway of tetrahydrofolate biosynthesis and salvage	0	149.973	63.8129	584.7	564.021	903.982	639.89	669.797	525.394	142.178	455.576	283.812	123.998	155.509	532.212	332.12	213.327	493.316	41.0151	0	553.768	404.826	478.687	34.2796	466.896	494.681	261.662	391.817	0	425.775	495.9	204.114	430.176	34.2796	164.177	475.563	646.854	285.362	426.425	412.781	266.903	396.779	0	0	597.733	110.368	450.043	723.69	450.043
PWY0-1261: anhydromuropeptides recycling I	0	138.42	194.15	198.051	75.1559	358.834	281.74	195.572	86.1856	59.1792	27.2865	0	45.4275	38.6032	264.065	1.99315	0	31.3796	16.5077	0	151.462	73.0452	62.3278	24.6918	146.781	227.917	6.46005	102.341	0	169.277	267.107	217.312	60.3137	24.6918	0	52.3206	233.3	108.619	292.559	146.898	130.929	350.997	0	0	119.128	0	153.873	0	153.873
PWY-6612: superpathway of tetrahydrofolate biosynthesis	0	118.18	44.5606	490.343	473.674	802.798	552.751	555.59	452.416	98.302	347.806	218.799	103.366	132.367	461.845	254.041	155.078	398.243	30.3369	0	517.358	353.771	383.271	23.5703	400.659	404.375	195.948	328.546	0	357.211	424.222	158.724	349.912	23.5703	127.805	382.76	577.329	266.176	351.73	336.703	207.21	317.867	0	0	527.265	113.547	362.012	606.524	362.012
PWY-7883: anhydromuropeptides recycling II	0	115.697	10.4767	71.6094	75.1559	350.954	274.147	195.572	68.866	0	0	0	44.6546	35.35	264.065	0	0	31.3796	16.5077	0	151.462	54.9907	42.0131	16.755	146.781	227.917	0	24.8993	0	100.466	239.006	0	60.3137	16.755	0	52.3206	207.485	98.193	253.346	61.3362	105.609	233.525	0	0	119.128	0	146.936	0	146.936
NAGLIPASYN-PWY: lipid IVA biosynthesis (E. coli)	0	112.938	28.5257	55.9159	66.3114	151.465	191.923	151.012	66.4619	0	0	0	32.0164	44.8304	191.74	0	0	27.7554	0	0	86.8176	32.5141	33.2027	0	84.1585	179.939	3.97622	35.8396	0	80.4588	234.238	0	43.2573	0	0	35.0496	114.889	55.7329	223.057	26.7185	129.863	292.977	0	0	66.2424	0	123.44	0	123.44
PWY-8073: lipid IVA biosynthesis (P. putida)	0	112.938	28.5257	55.9159	66.3114	151.465	191.923	151.012	66.4619	0	0	0	32.0164	44.8304	191.74	0	0	27.7554	0	0	86.8176	32.5141	33.2027	0	84.1585	179.939	3.97622	35.8396	0	80.4588	234.238	0	43.2573	0	0	35.0496	114.889	55.7329	223.057	26.7185	129.863	292.977	0	0	66.2424	0	123.44	0	123.44
PYRIDOXSYN-PWY: pyridoxal 5'-phosphate biosynthesis I	0	111.968	37.6351	36.5925	73.3607	47.1614	199.558	15.54	63.1151	6.77816	10.0415	33.3422	18.0762	46.6493	230.516	5.08469	23.8744	33.9066	12.4305	94.9818	102.293	31.9886	10.6635	86.1421	37.4059	166.254	92.3557	39.8364	0	71.9099	247.033	0	77.2567	86.1421	33.2365	11.1711	95.8712	34.0113	219.789	67.1633	274.967	275.288	0	0	87.2051	0	149.828	0	149.828
P4-PWY: superpathway of L-lysine, L-threonine and L-methionine biosynthesis I	0	104.528	0	121.832	80.067	42.616	174.316	32.7603	71.4014	10.0186	0	118.696	0	17.9847	248.606	0	0	22.1045	41.3602	0	104.568	40.7519	181.956	0	0	153.117	58.1897	139.374	0	104.498	95.2389	0	145.576	0	31.1248	144.372	183.442	65.2429	85.8377	141.347	202.845	154.993	0	0	78.0998	0	204.666	0	204.666
PWY0-845: superpathway of pyridoxal 5'-phosphate biosynthesis and salvage	0	92.3586	81.2544	69.6884	127.634	94.6944	240.922	34.7165	97.0186	14.7873	18.9557	62.3447	30.9553	61.5722	228.714	11.6988	48.7426	60.7889	14.7642	99.4772	125.702	57.039	23.6439	86.1032	52.8309	227.219	118.801	71.8191	0	120.751	231.768	0	101.922	86.1032	55.4348	21.9687	156.74	58.9551	223.762	134.279	277.552	253.298	0	0	136.947	0	198.076	0	198.076
PWY-6285: superpathway of fatty acids biosynthesis (E. coli)	0	90.8732	0	393.264	308.855	682.082	415.091	421.376	345.603	89.8627	264.458	81.8534	89.9582	81.9864	359.844	110.188	210.766	259.889	0	0	316.349	296.472	181.905	0	320.357	382.469	134.034	205.655	0	258.631	354.572	47.6921	264.724	0	0	234.65	368.411	156.45	331.465	402.036	306.257	337.601	0	0	364.749	0	301.524	57.939	301.524
PWY-5347: superpathway of L-methionine biosynthesis (transsulfuration)	0	90.2412	17.7986	180.478	119.485	167.034	304.539	226.822	224.72	10.8716	50.1975	146.433	38.0929	34.115	294.015	17.5537	84.7649	15.094	37.7709	0	136.305	69.3489	221.35	0	244.176	253.899	119.087	213.337	0	78.8338	323.508	54.2137	128.78	0	20.7994	217.956	351.778	150.707	328.427	195.469	295.049	136.257	0	0	145.501	0	219.542	18.8576	219.542
PWY-5345: superpathway of L-methionine biosynthesis (by sulfhydrylation)	0	85.4012	17.1273	134.097	78.075	351.038	294.608	245.711	108.499	0	7.54222	18.1239	25.157	13.8052	218.886	19.5651	58.1403	23.4747	0	0	115.519	60.5514	51.9946	60.8232	0	150.142	40.6626	140.574	0	97.9185	229.461	0	82.7913	60.8232	39.2106	46.15	232.064	118.35	243.414	14.4619	72.8588	150.605	0	0	118.995	0	97.276	0	97.276
PWY-6353: purine nucleotides degradation II (aerobic)	0	83.1104	195.074	184.425	69.3183	0	0	118.6	223.112	89.1639	182.312	85.4189	4.52717	60.0236	0	231.967	210.672	170.775	0	80.5675	0	0	267.917	0	187.618	136.172	139.191	74.5864	33.7086	173.459	59.9518	80.4848	0	0	0	97.8291	0	14.2573	21.5997	0	0	20.2731	0	0	62.2959	0	38.2715	0	38.2715
HEME-BIOSYNTHESIS-II-1: heme b biosynthesis V (aerobic)	0	81.6526	10.1174	27.4756	37.9393	155.309	84.771	80.6782	24.0516	0	5.8992	10.2275	15.0057	16.8307	110.519	0	3.43019	27.8622	0	0	58.8974	29.873	16.5454	4.56685	40.7864	74.1548	0	25.8778	0	38.3302	136.05	0	15.3184	4.56685	0	9.55582	107.732	74.7759	163.193	31.0156	82.37	261.98	0	0	67.9643	0	38.2534	0	38.2534
METSYN-PWY: superpathway of L-homoserine and L-methionine biosynthesis	0	81.5987	15.846	167.956	106.201	149.299	283.859	207.124	207.914	9.61088	44.8649	133.7	34.903	31.2269	277.531	15.5253	77.4285	13.2452	35.813	0	123.335	61.9897	203.271	0	280.842	233.801	109.477	198.907	0	70.7937	309.859	49.2364	116.082	0	18.6059	200.533	329.148	141.705	312.501	177.614	297.317	123.572	0	0	130.917	0	205.84	16.5677	205.84
PWY0-781: aspartate superpathway	0	79.4985	0	118.182	74.848	28.8703	173.667	0	72.2429	8.78345	0	119.045	0	18.6229	168.311	0	0	17.5053	0	0	98.01	0	173.088	0	0	150.851	59.9663	138.881	0	107.115	97.2186	0	125.842	0	30.1083	138.005	151.791	59.0203	88.2442	115.105	205.152	116.718	0	0	75.7646	0	198.723	0	198.723
PWY-5855: ubiquinol-7 biosynthesis (early decarboxylation)	0	77.1687	5.05977	8.14246	22.6565	12.076	86.6633	6.26552	8.59963	0	0	0	10.298	12.0245	126.234	0	0	10.7493	0	0	35.6253	2.99007	2.30616	0	9.24689	51.8759	0	2.92303	0	6.45248	99.0583	0	20.025	0	0	6.67577	33.9749	27.4315	94.9969	10.5422	40.7081	217.027	0	0	32.1098	0	41.8967	0	41.8967
SO4ASSIM-PWY: assimilatory sulfate reduction I	0	77.1003	11.0241	65.0366	34.5171	178.946	185.71	130.652	44.7718	0	2.76745	6.75094	10.8008	5.3956	126.325	19.1853	22.9368	9.061	0	0	66.8266	31.5815	20.0282	49.6166	0	65.3539	15.6765	63.4233	0	40.3013	124.867	0	37.8335	49.6166	18.2552	17.6258	111.887	64.9668	133.447	5.32883	29.7643	224.034	0	0	63.6931	0	40.2195	0	40.2195
PWY-7858: (5Z)-dodecenoate biosynthesis II	0	73.9542	0	188.804	131.618	303.189	112.882	225.695	129.434	79.9078	225.815	18.8169	38.3269	27.0176	119.027	70.8995	211.072	57.9825	14.467	0	174.446	93.8902	61.0482	0	116.909	137.067	24.8807	57.9767	13.3693	86.8359	140.641	5.27778	53.3302	0	0	85.1624	284.52	148.839	175.162	72.5029	94.2994	53.1256	0	0	129.288	0	59.2663	5.08682	59.2663
MET-SAM-PWY: superpathway of S-adenosyl-L-methionine biosynthesis	0	68.1217	12.4088	146.385	84.8035	158.089	258.73	193.741	177.989	7.40009	36.1254	132.561	35.7461	32.51	241.181	12.1845	75.4728	10.1533	31.9017	0	102.391	52.6765	177.775	0	253.374	208.488	110.809	185.442	0	76.7339	273.577	40.5857	93.7549	0	18.6822	168.115	300.522	126.959	282.374	150.882	291.163	99.6851	0	0	108.442	0	192.662	12.8355	192.662
P124-PWY: Bifidobacterium shunt	0	65.253	807.146	95.8276	87.3232	125.098	73.9139	150.641	98.4129	139.941	67.8522	139.081	19.4855	46.9383	87.5977	558.785	166.58	259.906	0	0	80.2301	41.3758	82.2494	81.9602	33.1615	79.0447	142.913	104.54	0	120.454	113.348	69.3742	172.94	81.9602	56.4655	136.622	72.8316	32.3197	37.7354	131.742	53.5329	356.527	0	0	141.306	0	41.0548	24.3066	41.0548
SALVADEHYPOX-PWY: adenosine nucleotides degradation II	0	54.9894	132.262	109.082	39.3553	0	0	59.9193	224.033	44.7344	102.512	47.7787	2.2691	35.3631	0	143.962	134.54	109.593	0	52.0965	0	0	197.991	0	291.612	72.4345	182.494	39.3929	26.8461	113.637	31.0747	208.422	0	0	0	68.5091	0	7.36369	10.4876	0	0	9.54003	27.7847	0	37.1746	0	18.3945	0	18.3945
HOMOSER-METSYN-PWY: L-methionine biosynthesis I	0	53.8773	9.11652	107.783	64.7219	92.5751	194.78	136.218	137.531	5.5189	26.3714	84.7659	22.2527	19.1416	194.388	8.94054	46.5211	7.62533	23.2864	0	77.3697	38.7205	134.697	0	193.817	156.133	67.8069	134.696	0	42.3913	218.116	29.6391	71.9327	0	11.0221	129.012	237.874	103.125	218.918	114.082	211.879	76.1559	0	0	81.4362	0	136.896	9.55957	136.896
PWY-6284: superpathway of unsaturated fatty acids biosynthesis (E. coli)	0	53.2201	26.575	327.135	244.59	636.649	390.316	284.494	299.231	72.3746	229.873	61.3884	74.2628	75.5764	344.075	116.431	158.511	266.017	0	0	256.691	302.455	140.778	75.0088	321.849	300.038	130.019	174.431	76.4013	218.588	271.69	103.83	331.222	75.0088	51.4472	189.098	254.027	106.612	239.634	435.757	244.475	443.653	0	0	319.958	54.9716	342.113	247.563	342.113
PWY-5497: purine nucleobases degradation II (anaerobic)	0	48.6024	53.7873	95.2084	46.1981	0	0	161.384	121.782	36.9138	141.585	45.4536	4.59608	43.7117	0	52.3455	81.7039	101.088	0	0	0	0	85.5867	0	85.365	89.0594	82.2821	78.8531	0	138.201	30.6609	0	0	0	0	27.8186	0	0	15.7225	0	0	20.0771	0	0	48.4193	0	34.7045	0	34.7045
P122-PWY: heterolactic fermentation	0	48.4017	175.515	63.5766	82.9099	175.913	111.962	173.395	57.8534	70.423	16.5504	9.91057	25.2825	26.8605	89.7141	37.0048	116.805	109.458	0	0	63.6236	35.9736	47.5353	0	57.4567	94.2724	71.4987	60.4588	0	66.3032	134.331	58.7636	106.84	0	0	55.9537	132.746	78.7389	90.335	20.8233	44.5839	182.968	0	0	119.753	0	72.0893	20.3341	72.0893
SULFATE-CYS-PWY: superpathway of sulfate assimilation and cysteine biosynthesis	0	44.3451	22.7727	104.54	59.9031	253.056	192.125	227.236	81.6765	0	6.0011	14.6713	20.0704	11.2953	147.124	37.9235	45.0153	19.3248	0	0	104.771	57.4435	40.5063	81.6508	0	112.405	32.5337	110.736	0	78.6166	158.039	0	59.8201	81.6508	34.7082	35.7236	178.901	90.5605	178.169	11.8543	60.4699	126.672	0	0	102.267	0	76.3599	0	76.3599
PYRIDNUCSAL-PWY: NAD salvage pathway I (PNC VI cycle)	0	43.0654	317.628	133.142	71.5307	8.61727	97.0986	84.6969	66.543	98.4662	12.1963	34.5616	32.0416	34.5584	84.7171	389.429	37.0506	72.8994	0	0	51.0136	0	73.3149	21.0266	46.3999	136.588	21.4724	94.4016	0	212.334	70.4625	40.0823	41.3659	21.0266	0	46.5167	123.406	23.7445	110.901	15.5565	51.2392	46.478	0	0	45.8319	0	105.953	0	105.953
PWY-5675: nitrate reduction V (assimilatory)	0	41.6226	6.3098	24.2344	88.9439	203.064	124.622	4.08389	59.3795	30.8915	94.4865	55.7252	20.2891	13.981	90.9133	28.655	59.8982	146.815	12.6923	0	41.9465	0	49.4627	0	0	1.90967	4.42326	24.7501	0	34.2306	28.1872	30.2255	163.185	0	0	36.6274	65.2971	70.4841	20.7338	0	0	47.9141	0	0	226.055	0	38.4443	0	38.4443
PWY-7761: NAD salvage pathway II (PNC IV cycle)	0	40.4298	257.899	117.78	53.4078	6.207	82.0863	63.795	51.8069	82.5324	8.84728	25.7677	26.1254	28.622	69.9903	347.912	28.7379	54.738	0	0	42.3668	0	55.71	15.6117	91.6574	112.68	15.7564	75.6775	0	195.073	133.83	32.3249	31.7236	15.6117	0	36.8964	98.5998	18.0043	110.643	11.2087	39.3463	39.2683	0	0	34.0527	0	107.704	0	107.704
PWY-6901: superpathway of glucose and xylose degradation	0	37.6628	410.244	229.275	77.6674	0	31.9535	27.4528	96.1487	232.968	71.053	155.271	33.8969	46.4136	45.3688	443.582	196.492	243.861	0	44.3054	32.0166	19.8061	156.962	45.6862	103.672	136.361	162.255	194.61	0	250.765	152.693	0	44.0371	45.6862	0	87.8257	205.881	77.0656	117.427	284.724	278.682	164.691	0	0	104.083	0	169.687	41.7261	169.687
PWY4LZ-257: superpathway of fermentation (Chlamydomonas reinhardtii)	0	36.3493	140.056	35.7924	84.0975	0	71.3407	0	24.216	143.506	12.6786	18.6812	4.54667	21.7988	46.2685	26.275	102.946	158.963	0	0	48.9505	7.17588	27.117	0	56.48	81.4266	63.6855	66.5434	0	56.3328	100.205	0	78.3071	0	0	39.0649	41.7575	0	70.2377	0	53.7705	131.635	0	0	93.9811	0	59.1513	19.1376	59.1513
P125-PWY: superpathway of (R,R)-butanediol biosynthesis	0	31.2124	64.1964	70.0507	296.351	188.506	244.344	387.418	88.088	66.3483	134.849	73.5319	52.4806	27.4214	131.639	59.7909	35.1823	304.586	24.7494	0	83.619	113.103	234.867	54.6204	29.454	95.4435	20.6324	99.9525	0	48.0113	88.0927	90.6282	206.945	54.6204	0	176.209	279.98	94.3396	84.6302	438.231	144.178	190.365	0	0	222.644	73.9127	109.016	380.47	109.016
NAD-BIOSYNTHESIS-II: NAD salvage pathway III (to nicotinamide riboside)	0	29.9913	83.4735	110.29	52.1059	258.319	133.354	125.448	47.1193	54.4287	8.59954	23.6799	24.6366	22.0431	77.8957	87.7817	19.0597	51.217	0	0	46.7838	56.7598	50.078	0	0	82.8051	12.6456	54.1512	0	67.5742	63.8483	22.473	31.1569	0	0	35.4039	88.0118	68.3443	52.2222	11.5258	34.201	32.5004	0	0	34.7014	0	87.2683	0	87.2683
PWY-5838: superpathway of menaquinol-8 biosynthesis I	0	29.8786	61.9997	71.1184	29.8361	0	25.6824	0	74.2785	0	0	73.3828	0	17.3615	26.4339	18.314	65.799	96.7965	0	0	0	0	84.369	31.0897	0	41.213	67.0359	115.919	0	63.2198	93.7459	0	90.282	31.0897	30.5168	55.3978	27.9454	33.9216	102.756	8.40204	0	57.2152	0	0	46.6812	0	107.887	0	107.887
PWY0-1415: superpathway of heme b biosynthesis from uroporphyrinogen-III	0	26.3043	0	27.1649	18.9238	143.44	70.6884	79.6219	21.3436	0	0	0	14.3403	15.7974	39.908	0	0	9.81348	0	0	28.9488	27.8375	16.4646	4.49636	0	44.0495	0	25.5492	0	37.8779	47.1306	0	6.3849	4.49636	0	8.77784	99.1457	70.0568	88.9308	0	0	18.1077	0	0	26.6745	0	37.8146	0	37.8146
COLANSYN-PWY: colanic acid building blocks biosynthesis	0	26.2373	29.7714	119.743	31.8842	0	15.4433	0	99.6107	0	44.1156	157.586	25.2802	64.6887	62.1892	12.2293	137.931	28.6116	16.5161	77.4864	23.3613	0	91.8093	133.971	97.7366	108.53	181.865	116.152	0	209.478	236.108	0	63.1916	133.971	35.8166	112.801	88.0105	0	172.14	43.8003	171.406	82.139	33.5722	0	55.0994	0	160.231	0	160.231
PWY-7385: 1,3-propanediol biosynthesis (engineered)	0	22.4275	0	0	0	0	0	0	0	0	0	0	0	0	0	0	0	38.7455	0	0	0	5.69632	0	0	0	0	0	0	0	2.99122	7.62047	0	0	0	0	0	0	0	0	0	0	0	0	0	0	0	0	0	0
PWY-5861: superpathway of demethylmenaquinol-8 biosynthesis I	0	20.7456	53.5883	54.4699	20.6303	0	17.8338	0	53.3877	0	0	55.218	0	12.7413	18.1215	12.9581	49.3298	75.2879	0	0	0	0	63.3856	22.0817	0	29.0098	53.0337	98.7824	0	47.1751	66.6216	0	66.4042	22.0817	22.3651	39.1303	19.8735	25.107	75.7929	5.83185	0	40.1849	0	0	33.3447	0	79.4609	0	79.4609
TCA: TCA cycle I (prokaryotic)	0	16.0523	18.3525	53.1675	26.4283	116.209	106.281	32.4712	53.3201	31.7414	90.0027	51.688	12.7502	24.1247	31.9406	31.9897	65.6807	24.1179	14.8847	0	0	0	7.78783	0	0	52.3715	42.6827	93.481	0	99.4213	8.37567	36.969	44.8341	0	29.2465	20.2097	135.097	84.4188	0	0	76.8647	0	0	0	0	0	6.57725	0	6.57725
PWY-5367: petroselinate biosynthesis	0	13.6902	9.3312	183.366	125.6	431.327	212.634	95.8395	162.269	26.0147	109.872	24.2104	39.3634	44.8545	219.02	117.538	55.2501	145.03	0	0	137.77	193.036	65.7634	35.4056	285.506	139.813	59.749	84.7431	64.3046	111.048	129.707	77.2763	248.204	35.4056	22.8872	92.3158	81.7189	32.3378	96.3456	207.337	110.964	255.149	0	0	177.963	25.1354	199.255	126.196	199.255
PWY-7254: TCA cycle VII (acetate-producers)	0	13.4242	0	43.7977	18.673	59.6304	15.4457	22.4448	43.2397	4.76516	9.44898	44.801	5.54125	16.1557	30.3596	21.0319	60.0169	23.8916	13.6049	0	0	0	7.69295	0	0	43.4671	29.251	74.2668	0	58.683	9.12616	27.4587	25.0465	0	46.3018	16.6096	77.2419	17.842	0	0	55.6322	0	0	0	0	0	7.50754	0	7.50754
REDCITCYC: TCA cycle VI (Helicobacter)	0	11.4866	0	45.367	22.6224	100.735	86.6912	45.0252	36.4278	6.83584	14.1628	35.9377	9.25645	18.7619	61.3159	20.6755	52.6358	38.826	0	0	11.4996	0	16.7746	0	0	39.2325	24.0903	68.3248	0	65.348	41.2031	23.5883	26.5947	0	17.7352	17.103	85.0718	36.4829	49.126	6.4856	39.9793	16.6386	0	0	43.2938	0	46.3527	0	46.3527
DENITRIFICATION-PWY: nitrate reduction I (denitrification)	0	10.8142	0	4.8411	4.45251	0	0	0	0	0	0	0	3.83185	1.43359	12.9088	0	0	0	0	0	11.0249	0	0	0	18.5995	31.8366	0	9.6287	0	7.80642	17.6306	0	4.40453	0	0	0	6.49326	0	23.3004	0	19.7535	4.45799	0	0	0	0	7.74607	0	7.74607
PWY-7013: (S)-propane-1,2-diol degradation	0	9.73471	14.5707	23.7983	66.9213	8.7859	4.06943	912.239	114.543	0	10.1848	11.6888	0	6.62648	38.0937	8.01759	56.1634	21.7506	49.5705	0	30.4955	239.824	51.799	139.741	63.8316	93.6094	15.4947	0	0	67.9784	40.3972	0	3.05506	139.741	0	0	254.841	70.5807	17.5797	1215.07	341.809	84.381	0	0	0	136.038	134.85	0	134.85
P23-PWY: reductive TCA cycle I	0	9.45166	0	59.8048	24.4683	0	23.4816	182.543	48.7335	0	0	0	5.18584	24.5584	60.4621	0	0	41.4758	0	0	11.9636	38.7127	22.2754	10.781	42.4388	78.4419	0	48.958	0	91.0726	45.8819	0	11.2848	10.781	0	19.301	59.0332	0	56.145	0	65.4458	20.2115	0	0	47.3374	0	51.2711	0	51.2711
PWY1G-0: mycothiol biosynthesis	0	9.29303	0	28.9593	15.9848	0	12.0426	0	6.48721	19.1693	1.83753	0	2.31696	2.70081	7.5665	0	15.3089	30.4262	0	0	14.6842	0	0	0	0	0	0	19.4902	0	2.97857	0	0	4.81066	0	0	3.07208	6.49189	0	0	0	12.4	5.23203	0	0	0	0	0	0	0
PWY-6562: norspermidine biosynthesis	0	7.63659	0	7.30973	0	0	0	0	4.5163	0	0	0	0	0	0	0	0	0	0	0	0	0	0	0	0	9.08308	0	2.76393	0	0	5.86159	0	0	0	0	0	0	0	13.9781	0	0	0	0	0	8.89296	0	0	0	0
PWY-6507: 4-deoxy-L-threo-hex-4-enopyranuronate degradation	0	5.66168	0	23.7923	1.53031	21.489	0	0	0.883166	2.29305	0	5.87222	6.88583	14.243	20.1037	3.03926	29.7646	16.9574	0	23.4127	0	10.7177	0	0	0	7.17384	55.056	30.7692	0	13.3769	3.61484	10.3475	0	0	10.3928	2.13359	0	5.10221	6.27428	0	40.2549	1.18313	24.2978	0	2.90496	0	2.70829	0	2.70829
PWY-5022: 4-aminobutanoate degradation V	0	5.45213	0	3.3588	0	0	0	0	0	0	0	0	0	0	0	0	12.4977	0	0	0	0	0	0	0	0	0	4.25124	0	0	0	0	0	0	0	0	0	0	0	0	0	9.4467	0	0	0	0	0	0	0	0
PWY-6902: chitin degradation II (Vibrio)	0	0	559.579	46.9479	11.3239	0	0	0	1.23146	46.1342	4.93647	0	0	0.851953	0	137.827	18.1958	15.6467	0	0	0	0	0	0	0	0	0	35.5374	0	38.0702	6.33501	0	0	0	0	0	0	0	0	0	0	0	0	0	0	0	0	0	0
PWY-6731: starch degradation III	0	0	187.711	56.1825	17.58	0	0	0	3.20914	73.1249	8.52138	4.64453	0	7.46684	0	280.864	40.4163	33.0541	0	0	0	0	0	0	0	0	0	37.8451	0	63.7795	0	17.9868	0	0	14.0555	0	0	0	0	0	0	0	0	0	0	0	0	0	0
PWY-5265: peptidoglycan biosynthesis II (staphylococci)	0	0	186.744	21.8343	108.523	80.4706	24.21	0	59.5581	0	0	64.6648	19.2147	36.5248	133.599	85.4922	78.7338	256.446	0	0	99.3804	0	165.65	0	0	13.1993	182.698	260.432	0	28.8714	127.936	70.7284	219.679	0	0	64.6776	135.117	54.5359	97.0059	0	0	26.7566	0	0	102.426	0	156.866	0	156.866
PWY-6607: guanosine nucleotides degradation I	0	0	120.193	47.6619	23.7058	0	0	68.8815	60.0899	0	2.96465	0	2.43841	8.41049	0	134.346	24.7991	38.9771	0	0	0	0	33.1386	0	45.8083	45.3922	11.6158	35.3823	0	47.0036	20.8653	37.1452	0	0	0	22.4931	0	6.94178	7.34539	0	0	7.66955	0	0	28.425	0	12.604	0	12.604
PWY-6595: superpathway of guanosine nucleotides degradation (plants)	0	0	113.003	47.9025	24.9358	0	0	93.0427	51.7703	0	2.97459	0	2.97521	8.42395	0	146.655	25.0016	38.6874	0	0	0	0	29.7401	0	41.0261	49.3797	11.1378	40.9209	0	45.0485	23.3178	17.2815	0	0	0	20.5808	0	7.73966	9.25802	0	0	11.074	0	0	31.5132	0	15.3497	0	15.3497
PWY-6590: superpathway of Clostridium acetobutylicum acidogenic fermentation	0	0	78.1379	47.3483	15.7807	0	0	0	6.08804	52.5028	13.7935	0	0	4.56949	0	0	0	0	0	0	0	0	0	0	0	6.31566	0	43.2371	0	70.1938	15.5733	0	0	0	0	0	0	0	21.4206	0	0	0	0	0	0	0	0	0	0
PWY-7209: superpathway of pyrimidine ribonucleosides degradation	0	0	76.857	40.0048	14.1472	0	0	0	1.09922	27.8813	5.35385	0	0	1.60322	0	70.8889	21.4327	20.0654	0	0	0	0	0	0	0	3.00327	0	39.5379	0	45.2728	0	0	0	0	0	0	0	0	0	0	0	0	0	0	0	0	0	0	0
CENTFERM-PWY: pyruvate fermentation to butanoate	0	0	62.1578	36.3332	11.8909	0	0	0	4.57697	41.6874	10.4241	0	0	3.45141	0	0	0	0	0	0	0	0	0	0	0	4.74929	0	33.1341	0	54.2688	11.741	0	0	0	0	0	0	0	16.1972	0	0	0	0	0	0	0	0	0	0
PWY-7200: superpathway of pyrimidine deoxyribonucleoside salvage	0	0	44.4356	14.9641	41.7447	0	38.568	0	115.242	0	31.161	214.362	0	26.7599	0	10.852	47.803	80.0873	0	42.3848	19.6024	0	167.436	0	0	56.7419	85.9292	79.0774	0	149.922	104.416	0	74.1748	0	0	197.004	0	0	107.699	0	0	48.5709	0	0	5.60812	0	107.969	0	107.969
PWY-7456: &beta;-(1,4)-mannan degradation	0	0	32.7185	17.154	0	0	0	0	11.2775	0	8.39235	0	0	3.39216	0	0	76.1677	17.7371	0	26.0846	0	0	0	0	0	5.31498	42.4741	49.73	0	28.6698	0	0	0	0	0	0	0	0	17.7497	0	15.4549	0	0	0	0	0	0	0	0
PWY-5136: fatty acid &beta;-oxidation II (plant peroxisome)	0	0	20.9134	43.9239	11.6349	0	0	0	3.38746	29.5658	8.14288	0	0	2.54642	3.00444	0	0	7.9304	0	0	0	0	0	0	0	6.66517	0	29.0105	0	41.8245	8.76714	0	0	0	0	0	4.43417	0	14.3348	0	0	0	0	0	0	0	0	0	0
PWY-7210: pyrimidine deoxyribonucleotides biosynthesis from CTP	0	0	17.9326	69.8119	20.6954	0	0	179.87	9.2238	128.144	0	0	0	0	0	33.4378	67.8871	160.352	0	0	0	0	0	0	0	11.4065	0	21.4134	0	91.0291	49.2909	0	0	0	0	10.2791	0	0	31.6525	0	0	12.026	0	0	11.2076	0	92.4337	0	92.4337
PWY-7185: UTP and CTP dephosphorylation I	0	0	11.5049	44.7244	12.5759	0	0	130.963	5.56269	103.704	0	0	0	0	0	21.2827	43.908	113.087	0	0	0	0	0	0	0	6.90755	0	13.0914	0	60.9944	31.1692	0	0	0	0	6.21607	0	0	19.5613	0	0	7.29482	0	0	6.79926	0	61.9007	0	61.9007
GLUCUROCAT-PWY: superpathway of &beta;-D-glucuronosides degradation	0	0	10.4868	20.2076	1.97863	20.6074	0	0	2.63173	0	0	0	8.15186	11.9136	11.4673	0	7.9809	7.36765	0	0	0	7.95952	6.50447	0	0	5.07517	20.3295	9.52698	0	15.9231	4.72268	7.25369	0	0	7.00334	3.45561	3.04097	0	0	0	31.6219	0	0	0	4.16551	0	0	0	0
PWY-822: fructan biosynthesis	0	0	7.35667	71.148	187.061	0	30.8422	3.84947	68.8716	736.777	347.718	175.371	0	0	14.6318	61.4156	259.009	107.068	0	0	16.2589	4.23322	147.309	0	0	146.979	2.44612	2.50756	0	0	3.53058	0	59.7434	0	0	59.0214	0	0	46.1509	0	0	0	0	0	45.9107	0	29.1546	0	29.1546
PWY-7237: myo-, chiro- and scyllo-inositol degradation	0	0	0	133.289	0	0	0	0	0	0	0	0	0	0	0	0	59.5209	78.709	0	0	0	0	0	0	0	0	0	0	0	0	0	0	0	0	0	0	0	0	0	0	0	0	0	0	0	0	0	0	0
DENOVOPURINE2-PWY: superpathway of purine nucleotides de novo biosynthesis II	0	0	0	91.7536	59.5627	464.848	289.367	381.321	45.6464	0	0	0	58.3227	8.26998	80.0587	0	0	0	0	0	63.639	0	54.3068	0	0	72.144	0	30.3045	0	0	114.359	0	0	0	0	24.1602	338.576	158.936	135.653	0	0	20.9821	0	0	40.8934	0	38.643	0	38.643
P108-PWY: pyruvate fermentation to propanoate I	0	0	0	75.011	1.95601	0	0	0	9.85987	0	0	0	2.53753	11.9143	4.37148	0	0	0	0	0	10.1948	0	0	0	23.333	9.78828	0	27.2084	0	0	2.99145	0	8.89472	0	0	0	54.3994	0	4.71667	22.6054	59.1992	6.8158	0	0	0	0	1.78479	0	1.78479
PRPP-PWY: superpathway of histidine, purine, and pyrimidine biosynthesis	0	0	0	50.4898	61.1238	0	46.6034	0	24.028	0	0	0	0	8.00411	14.7387	0	0	0	0	0	0	0	55.2563	0	0	11.9108	0	21.8331	0	0	54.5065	0	0	0	0	0	14.2294	0	14.7249	0	0	0	0	0	40.1212	0	0	0	0
THISYN-PWY: superpathway of thiamine diphosphate biosynthesis I	0	0	0	46.7849	124.304	0	0	0	0	0	0	0	38.7689	57.0734	51.4924	0	0	0	0	0	0	0	0	102.685	0	109.212	13.8494	52.9701	0	13.6743	0	0	0	102.685	0	32.3044	31.8043	0	23.5734	0	0	0	0	0	0	0	84.1069	0	84.1069
FUCCAT-PWY: fucose degradation	0	0	0	36.0264	6.81719	202.655	89.0319	0	0	0	0	0	11.3235	1.94295	3.03146	0	0	0	0	0	14.662	24.2925	7.52268	0	0	8.71284	0	14.6329	0	46.3754	31.811	0	2.98898	0	0	0	44.6494	0	27.5952	0	0	0	0	0	8.01508	0	0	0	0
PWY-821: superpathway of sulfur amino acid biosynthesis (Saccharomyces cerevisiae)	0	0	0	34.6923	0	0	0	0	3.9276	0	0	0	0	3.69572	0	0	20.0189	15.1141	0	0	0	0	0	33.443	0	0	22.6115	36.7504	0	0	27.6089	0	0	33.443	0	11.3768	13.6261	0	7.94788	0	0	0	0	0	0	0	13.7213	0	13.7213
PWY-5845: superpathway of menaquinol-9 biosynthesis	0	0	0	34.5826	0	0	0	0	0	0	0	0	0	0	0	0	0	96.7965	0	0	0	0	0	0	0	0	0	0	0	0	0	0	0	0	0	0	0	0	0	0	0	0	0	0	0	0	0	0	0
PWY-5850: superpathway of menaquinol-6 biosynthesis	0	0	0	34.5826	0	0	0	0	0	0	0	0	0	0	0	0	0	96.7965	0	0	0	0	0	0	0	0	0	0	0	0	0	0	0	0	0	0	0	0	0	0	0	0	0	0	0	0	0	0	0
PWY-5896: superpathway of menaquinol-10 biosynthesis	0	0	0	34.5826	0	0	0	0	0	0	0	0	0	0	0	0	0	96.7965	0	0	0	0	0	0	0	0	0	0	0	0	0	0	0	0	0	0	0	0	0	0	0	0	0	0	0	0	0	0	0
PWY-7187: pyrimidine deoxyribonucleotides de novo biosynthesis II	0	0	0	26.8947	17.3834	188.46	106.109	142.091	13.2063	0	0	0	20.4992	2.43404	24.8111	0	0	0	0	0	19.3651	0	15.4074	0	0	22.1112	0	8.62596	0	0	36.5166	0	0	0	0	6.82202	130.711	62.2676	44.3147	0	0	8.10639	0	0	12.1162	0	11.4933	0	11.4933
PWY-5860: superpathway of demethylmenaquinol-6 biosynthesis I	0	0	0	24.6054	0	0	0	0	0	0	0	0	0	0	0	0	0	75.2879	0	0	0	0	0	0	0	0	0	0	0	0	0	0	0	0	0	0	0	0	0	0	0	0	0	0	0	0	0	0	0
PWY-5862: superpathway of demethylmenaquinol-9 biosynthesis	0	0	0	24.6054	0	0	0	0	0	0	0	0	0	0	0	0	0	75.2879	0	0	0	0	0	0	0	0	0	0	0	0	0	0	0	0	0	0	0	0	0	0	0	0	0	0	0	0	0	0	0
PWY-622: starch biosynthesis	0	0	0	23.3037	0	0	0	0	0	0	0	186.06	0	0	0	42.77	20.1089	0	0	0	0	0	117.734	0	0	0	55.3259	0	0	0	0	0	0	0	0	17.5377	0	0	0	0	21.3503	0	0	0	0	0	0	0	0
FAO-PWY: fatty acid &beta;-oxidation I (generic)	0	0	0	22.8908	0	0	0	0	0	0	0	0	0	1.73078	0	0	0	0	0	0	0	0	0	0	0	0	0	0	0	0	0	0	0	0	0	0	0	0	0	0	0	0	0	0	0	0	0	0	0
FUC-RHAMCAT-PWY: superpathway of fucose and rhamnose degradation	0	0	0	20.9682	7.83903	11.2356	29.101	0	0	0	0	0	5.41496	3.42702	0	0	0	0	0	0	0	0	8.12382	0	0	0	0	14.0921	0	39.682	18.52	0	0	0	0	0	36.884	0	16.4028	0	0	0	0	0	9.91525	0	0	0	0
PWY0-301: L-ascorbate degradation I (bacterial, anaerobic)	0	0	0	18.5532	2.09351	0	0	0	2.703	49.0959	29.7591	14.7473	8.76714	10.0699	0	54.3959	50.1656	6.88697	0	0	5.31161	0	6.83854	0	39.4505	23.6576	7.83334	12.36	0	3.56866	14.3354	0	0	0	0	0	46.3378	0	27.4252	0	0	5.26895	0	0	9.87692	0	4.12056	0	4.12056
GLYOXYLATE-BYPASS: glyoxylate cycle	0	0	0	13.8186	0	10.7785	8.21942	0	5.39444	0	0	0	3.60664	2.18566	14.7347	0	0	9.13845	0	0	0	0	3.81604	0	0	10.6062	0	0	0	6.65946	5.00764	0	0	0	0	0	8.46523	0	4.79104	24.9662	44.4518	8.17618	0	0	8.8347	0	3.12881	0	3.12881
KETOGLUCONMET-PWY: ketogluconate metabolism	0	0	0	13.1664	13.2544	0	7.97895	0	22.8213	0	0	0	0	0	18.3126	0	0	26.3555	0	0	14.6831	0	0	0	27.3282	7.89433	0	0	0	0	25.9602	6.57741	27.9584	0	6.00307	0	0	0	17.9981	12.5308	0	0	0	0	23.9973	0	17.6025	0	17.6025
PWY1ZNC-1: assimilatory sulfate reduction IV	0	0	0	12.2053	5.6279	0	0	0	1.14871	0	0	0	2.28575	1.24203	0	0	7.80913	6.42185	0	0	0	0	0	13.1237	0	0	15.6765	13.0712	0	0	8.6236	0	11.8744	13.1237	18.2552	3.78024	4.04964	0	2.32755	1.37404	0	0	0	0	0	0	4.27533	0	4.27533
PWY-7822: chitin degradation III (Serratia)	0	0	0	12.1622	0	0	0	0	0	0	0	0	0	0	0	0	0	0	0	0	0	0	0	0	0	0	0	0	0	0	0	0	0	0	0	0	0	0	0	0	0	0	0	0	0	0	0	0	0
PWY-5028: L-histidine degradation II	0	0	0	11.0013	0	0	0	0	0	0	0	0	0	0	0	0	0	0	0	0	0	0	0	0	0	0	0	0	0	0	0	0	0	0	0	0	0	0	0	0	0	0	0	0	0	0	0	0	0
PWY-6892: thiazole component of thiamine diphosphate biosynthesis I	0	0	0	10.7512	51.0021	0	0	0	0	0	0	0	22.3645	22.7178	12.0974	0	0	0	0	0	0	0	0	36.5043	0	29.6149	2.95606	13.2918	0	2.88082	0	0	0	36.5043	0	7.07319	7.51197	0	4.99953	0	0	0	0	0	0	0	21.4131	0	21.4131
PWY-7315: dTDP-N-acetylthomosamine biosynthesis	0	0	0	10.6173	0	0	0	0	0	0	0	0	0	0	0	0	0	0	0	0	0	0	0	0	0	0	0	0	0	0	0	0	0	0	0	0	0	0	0	0	0	0	0	0	0	0	0	0	0
PWY-7992: superpathway of menaquinol-8 biosynthesis III	0	0	0	9.90612	0	0	0	0	2.19975	0	0	19.4687	0	4.71245	0	0	19.501	0	0	0	0	0	0	0	0	3.16985	28.4974	34.0111	0	32.5609	0	0	0	0	17.0579	0	0	0	0	0	0	0	0	0	0	0	26.7974	0	26.7974
PWY-7118: chitin deacetylation	0	0	0	9.68505	0	2.59842	0	0	2.01754	0	0	0	2.64424	0.871003	0	0	0	5.14503	0	0	0	0	0	0	0	4.2262	0	0	0	5.14009	3.52527	0	0	0	0	0	0	0	0	0	3.35027	0	0	0	0	0	0	0	0
PWY-6895: superpathway of thiamine diphosphate biosynthesis II	0	0	0	8.22208	103.781	0	0	0	0	0	0	0	34.9302	47.5193	36.5237	0	0	0	0	0	0	0	0	83.5604	0	82.199	0	38.4797	0	9.3105	0	0	0	83.5604	0	0	22.6303	0	16.0884	0	0	0	0	0	0	0	61.5907	0	61.5907
PWY-5138: fatty acid &beta;-oxidation IV (unsaturated, even number)	0	0	0	8.15841	0	0	0	0	0	0	0	0	0	0	0	0	0	0	0	0	0	0	0	0	0	0	0	0	0	0	0	0	0	0	0	0	0	0	0	0	0	0	0	0	0	0	0	0	0
PWY-6922: L-N&delta;-acetylornithine biosynthesis	0	0	0	7.9071	0	0	0	0	1.43575	0	0	0	7.22194	12.33	0	0	6.89963	7.91136	0	0	4.94879	0	0	9.16148	7.37472	10.1562	26.786	0	0	11.3126	0	0	0	9.16148	0	0	19.8921	0	4.45755	19.8367	84.203	13.4969	0	0	0	0	0	0	0
PWY66-367: ketogenesis	0	0	0	7.76806	0	0	0	0	0	0	0	0	0	0	0	0	0	35.4882	0	0	0	0	0	0	0	0	0	0	0	0	0	0	0	0	0	0	0	0	0	0	0	0	0	0	0	0	0	0	0
PWY-6961: L-ascorbate degradation II (bacterial, aerobic)	0	0	0	6.78754	0	0	0	0	0	0	0	0	0	2.35337	0	0	0	0	0	0	0	0	0	0	0	0	0	0	0	0	3.59061	0	0	0	0	0	40.2504	0	22.3878	0	0	0	0	0	0	0	0	0	0
PWY0-1338: polymyxin resistance	0	0	0	5.70178	0	0	0	0	0	0	0	0	0	0	0	0	0	0	0	0	0	0	0	0	0	0	0	0	0	0	0	0	0	0	0	0	0	0	0	0	0	0	0	0	0	0	0	0	0
PWY-561: superpathway of glyoxylate cycle and fatty acid degradation	0	0	0	5.1643	0	0	0	0	5.46713	0	0	0	0	1.85969	7.01029	0	0	8.65268	0	0	0	0	0	0	0	9.58841	0	0	0	8.98029	6.68254	0	0	0	0	0	7.76612	0	0	0	0	0	0	0	0	0	0	0	0
P562-PWY: myo-inositol degradation I	0	0	0	5.04344	0	0	0	0	0	0	0	0	0	0	0	0	3.55363	0	0	0	0	0	0	0	0	0	0	0	0	0	0	0	0	0	0	0	0	0	0	0	0	0	0	0	0	0	0	0	0
PWY-7807: glyphosate degradation III	0	0	0	4.62377	0	0	0	0	0	0	0	0	0	0	0	0	0	0	0	0	0	0	0	0	0	0	0	0	0	0	0	0	0	0	0	0	0	0	0	0	0	0	0	0	0	0	0	0	0
ECASYN-PWY: enterobacterial common antigen biosynthesis	0	0	0	4.42717	0	0	0	0	0	0	0	0	0	0	0	0	0	0	0	0	0	0	0	0	0	0	0	0	0	0	0	0	0	0	0	0	0	0	0	0	0	0	0	0	0	0	0	0	0
PWY-8190: L-glutamate degradation XI (reductive Stickland reaction)	0	0	0	4.41935	0	0	0	0	0	0	0	0	8.32697	13.8881	3.2821	0	0	0	0	0	5.44886	0	0	0	0	3.70923	0	15.8882	0	29.838	12.8793	0	0	0	0	0	19.1853	0	14.6707	0	0	1.3322	0	0	0	0	12.6659	0	12.6659
TCA-GLYOX-BYPASS: superpathway of glyoxylate bypass and TCA	0	0	0	4.40462	0	10.0321	9.14652	0	6.60468	0	0	0	4.83392	1.76107	19.43	0	0	8.98762	0	0	0	0	0	0	0	10.5749	0	0	0	7.8473	6.3995	0	0	0	0	0	10.2744	0	0	0	53.867	0	0	0	0	0	4.17532	0	4.17532
PWY-7371: 1,4-dihydroxy-6-naphthoate biosynthesis II	0	0	0	4.35213	0	0	0	0	0.855213	0	10.6209	10.5074	2.91823	2.49054	0	0	10.8253	0	0	8.50893	0	0	0	0	0	1.31733	12.6236	15.9779	0	28.5243	0	0	0	0	11.5405	0	0	0	0	0	21.8485	0	0	0	0	0	13.7952	0	13.7952
PWY-7805: (aminomethyl)phosphonate degradation	0	0	0	3.80647	0	0	0	0	0	0	0	0	0	0	0	0	0	0	0	0	0	0	0	0	0	0	0	0	0	0	0	0	0	0	0	0	0	0	0	0	0	0	0	0	0	0	0	0	0
PWY0-1533: methylphosphonate degradation I	0	0	0	3.19598	0	0	0	0	0	0	0	0	0	0	0	0	0	0	0	0	0	0	0	0	0	0	0	0	0	0	0	0	0	0	0	0	0	0	0	0	0	0	0	0	0	0	0	0	0
PWY-5392: reductive TCA cycle II	0	0	0	2.99262	0	0	0	0	0	0	0	0	0	10.5253	0	0	0	0	0	0	0	0	0	0	0	0	0	0	0	8.04053	0	0	0	0	0	0	0	0	0	0	5.14715	0	0	0	0	0	0	0	0
ALLANTOINDEG-PWY: superpathway of allantoin degradation in yeast	0	0	0	2.97659	0	0	0	0	0	0	0	0	0	0	0	0	0	0	0	0	0	0	0	0	0	0	0	0	0	0	4.20207	0	0	0	0	1.65284	0	0	0	0	0	0	0	0	0	0	0	0	0
PWY-6531: mannitol cycle	0	0	0	2.43256	0	0	0	0	0	0	0	0	0	0	0	0	0	3.43162	0	0	0	0	0	0	0	0	0	0	0	0	0	0	0	0	0	0	0	0	0	0	0	0	0	0	0	0	0	0	0
PWY490-3: nitrate reduction VI (assimilatory)	0	0	0	2.39652	0	0	0	0	0	0	0	4.57114	0	0	0	0	0	0	0	0	0	0	0	0	0	0	0	2.1612	0	0	0	0	0	0	0	0	0	0	0	0	0	0	0	0	0	0	0	0	0
PWY-6269: superpathway of adenosylcobalamin salvage from cobinamide II	0	0	0	2.21839	0	0	0	0	0	0	0	0	0	2.77897	0	0	0	0	0	0	0	0	0	0	0	0	9.35198	0	0	0	0	0	0	0	0	0	0	0	0	0	0	0	0	0	0	0	0	0	0
PWY-6293: superpathway of L-cysteine biosynthesis (fungi)	0	0	0	1.92957	0	0	0	0	0	0	0	0	0	0	0	0	0	9.83275	0	0	0	0	0	0	0	0	0	0	0	0	6.11618	0	0	0	0	0	0	0	0	0	0	0	0	0	0	0	0	0	0
DARABCATK12-PWY: D-arabinose degradation I	0	0	0	1.76009	0	0	0	0	0	0	0	0	0	0.903992	0	0	0	0	0	0	7.28218	0	0	0	0	0	0	0	0	2.17337	0	0	0	0	0	0	11.009	0	13.9519	0	0	0	0	0	0	0	0	0	0
GLYCOL-GLYOXDEG-PWY: superpathway of glycol metabolism and degradation	0	0	0	1.72025	0	0	0	0	0	0	0	0	0	0.653949	0	0	0	0	0	0	0	0	0	0	0	0	0	0	0	1.85723	0	0	0	0	0	0	5.31102	0	4.65915	0	0	0	0	0	0	0	0	0	0
PWY-6138: CMP-N-acetylneuraminate biosynthesis I (eukaryotes)	0	0	0	1.61631	0	0	0	0	0	0	0	0	0	0	0	0	0	0	0	0	0	0	0	0	0	0	0	0	0	0	0	0	0	0	0	0	0	0	0	0	0	0	0	0	0	0	0	0	0
P621-PWY: nylon-6 oligomer degradation	0	0	0	1.58494	0	0	0	0	0	1.9502	0	0	2.4077	5.38096	0	0	2.08519	0	0	0	0	0	0	0	0	0	10.4436	2.11194	0	0	0	0	0	0	0	0	0	0	0	0	2.33698	0	0	0	0	0	0	0	0
GALACTUROCAT-PWY: D-galacturonate degradation I	0	0	0	1.49904	0	0	0	0	0.733436	0	0	5.70797	0	0	0	0	4.06959	0	0	0	0	0	0	0	0	0	7.35107	0	0	10.2091	0	0	0	0	0	0	0	0	0	0	0	0	0	0	0	0	9.81834	0	9.81834
AST-PWY: L-arginine degradation II (AST pathway)	0	0	0	1.37027	0	0	0	0	0	0	0	0	0	0	0	0	0	0	0	0	0	0	0	0	0	0	0	0	0	0	0	0	0	0	0	0	0	0	0	0	0	0	0	0	0	0	0	0	0
PWY-801: homocysteine and cysteine interconversion	0	0	0	1.16038	0	0	0	0	0	0	0	0	0	0	0	0	0	5.95701	0	0	0	0	0	0	0	0	0	0	0	0	3.70075	0	0	0	0	0	0	0	0	0	0	0	0	0	0	0	0	0	0
PWY-5505: L-glutamate and L-glutamine biosynthesis	0	0	0	1.1554	0	0	0	0	0	0	0	0	0	0	0	0	0	0	0	0	0	0	0	0	0	0	0	0	0	0	1.07742	12.6268	0	0	0	0	0	0	0	0	0	0	0	0	0	0	0	0	0
PWY-4702: phytate degradation I	0	0	0	0.979134	0	0	0	0	0	0	0	0	0	0	0	0	0	0	0	0	0	0	0	0	0	0	0	0	0	2.94049	0	0	0	0	0	0	0	0	0	0	0	0	0	0	0	0	0	4.7428	0
PWY-7374: 1,4-dihydroxy-6-naphthoate biosynthesis I	0	0	0	0.602741	0	0	0	0	0	0	0	0	0	2.34847	0	0	1.86801	0	0	0	0	0	0	0	0	0	7.36208	0	0	0	0	0	0	0	0	0	0	0	0	0	2.3841	0	0	0	0	0	0	0	0
PWY-7196: superpathway of pyrimidine ribonucleosides salvage	0	0	0	0	18.3613	0	0	0	3.94815	0	5.31624	0	0	0	0	0	22.2515	22.7919	0	0	0	0	0	0	0	2.16028	0	6.43191	0	0	0	0	0	0	0	0	0	0	0	0	0	0	0	0	0	0	0	0	0
GLYCOLYSIS-TCA-GLYOX-BYPASS: superpathway of glycolysis, pyruvate dehydrogenase, TCA, and glyoxylate bypass	0	0	0	0	0	0	0	0	5.35498	0	0	0	0	0	21.5038	0	0	0	0	0	0	0	0	0	0	18.226	0	0	0	0	11.3016	0	0	0	0	0	11.447	0	0	0	0	0	0	0	0	0	0	0	0
PWY-7389: superpathway of anaerobic energy metabolism (invertebrates)	0	0	0	0	0	0	0	0	4.21648	0	0	0	0	0	6.10418	0	0	0	0	0	0	0	0	0	0	0	0	0	0	0	0	0	0	0	0	0	0	0	0	0	0	0	0	0	0	0	0	0	0
PWY-7376: cob(II)yrinate a,c-diamide biosynthesis II (late cobalt incorporation)	0	0	0	0	0	0	0	0	3.6082	0	0	0	0	4.7062	0	0	9.70301	0	0	0	0	0	0	0	0	0	0	22.9865	0	0	0	0	0	0	28.824	0	0	0	0	0	0	0	0	0	0	0	0	0	0
PWY-6749: CMP-legionaminate biosynthesis I	0	0	0	0	0	0	0	0	3.30116	0	0	0	0	0	0	0	0	0	0	0	0	0	0	0	0	0	0	0	0	2.01596	0	0	0	0	0	4.79898	0	0	0	0	0	0	0	0	0	0	0	0	0
PWY-7384: anaerobic energy metabolism (invertebrates, mitochondrial)	0	0	0	0	0	0	0	0	2.63471	0	0	0	0	0	3.80156	0	0	0	0	0	0	0	0	0	0	0	0	0	0	0	0	0	0	0	0	0	0	0	0	0	0	0	0	0	0	0	0	0	0
GALACT-GLUCUROCAT-PWY: superpathway of hexuronide and hexuronate degradation	0	0	0	0	0	0	0	0	0.944124	0	0	0	0	0	0	0	0	0	0	0	0	0	0	0	0	0	5.0919	0	0	0	0	0	0	0	0	0	0	0	0	0	0	0	0	0	0	0	0	0	0
PWY-6307: L-tryptophan degradation X (mammalian, via tryptamine)	0	0	0	0	0	0	0	0	0	0	0	0	0	2.16066	0	0	0	0	0	0	0	0	0	0	0	0	0	0	0	0	0	0	0	0	0	0	0.285855	0	0	0	8.65967	2.08781	0	0	0	0	0	0	0
PWY-7431: aromatic biogenic amine degradation (bacteria)	0	0	0	0	0	0	0	0	0	0	0	0	0	2.02563	0	0	0	0	0	0	0	0	0	0	0	0	0	0	0	0	0	0	0	0	0	0	15.1699	0	0	6.12847	13.8969	2.76799	0	0	0	0	0	0	0
PWY-6857: retinol biosynthesis	0	0	0	0	0	0	0	0	0	0	0	0	0	1.28558	0	0	0	0	0	0	0	0	0	0	0	0	0	0	0	0	0	0	0	0	0	0	0	0	0	0	0	0	0	0	0	0	0	0	0
PWY-6948: sitosterol degradation to androstenedione	0	0	0	0	0	0	0	0	0	0	0	0	0	1.22107	0	0	0	0	0	0	0	0	0	0	0	0	0	0	0	0	0	0	0	0	0	0	0	0	0	0	0	0	0	0	0	0	0	0	0
PWY-7420: monoacylglycerol metabolism (yeast)	0	0	0	0	0	0	0	0	0	0	0	0	0	0.817173	0	0	0	0	0	0	0	0	0	0	0	0	0	0	0	0	0	0	0	0	0	0	0	0	0	0	0	0	0	0	0	0	0	0	0
PWY-5514: UDP-N-acetyl-D-galactosamine biosynthesis II	0	0	0	0	0	0	0	0	0	0	0	0	0	0.747272	0	0	3.62674	54.5825	0	0	0	0	0	0	84.3889	6.27126	0	0	0	0	0	0	0	0	0	0	0	0	0	0	0	0	0	0	0	0	0	0	0
PWY-6471: peptidoglycan biosynthesis IV (Enterococcus faecium)	0	0	0	0	0	0	0	0	0	0	0	0	0	0	0	0	25.7436	183.152	0	0	0	0	0	0	0	0	0	0	0	0	0	0	0	0	0	0	0	0	0	0	0	0	0	0	0	0	0	0	0
PWY-5004: superpathway of L-citrulline metabolism	0	0	0	0	0	0	0	0	0	0	0	0	0	0	0	0	8.59346	9.85929	0	0	0	0	0	0	0	0	0	0	0	0	0	0	0	0	0	0	0	0	0	0	0	0	0	0	0	0	0	0	0
PWY-6797: 6-hydroxymethyl-dihydropterin diphosphate biosynthesis II (Methanocaldococcus)	0	0	0	0	0	0	0	0	0	0	0	0	0	0	0	0	3.93739	68.8502	0	0	0	0	0	0	0	0	0	0	0	0	0	0	0	0	0	0	0	0	0	0	0	0	0	0	0	0	0	0	0
PWY66-430: myristate biosynthesis (mitochondria)	0	0	0	0	0	0	0	0	0	0	0	0	0	0	0	0	2.2897	0	0	0	0	0	0	0	14.6343	0	0	0	0	18.9222	0	0	0	0	0	0	0	0	0	0	0	0	0	0	0	0	0	0	0
PWY-6396: superpathway of 2,3-butanediol biosynthesis	0	0	0	0	0	0	0	0	0	0	0	0	0	0	0	0	2.23507	61.0302	0	0	0	0	0	0	0	0	0	0	0	0	0	0	0	0	0	0	0	0	0	0	0	0	0	0	0	0	0	0	0
PWY-7388: octanoyl-[acyl-carrier protein] biosynthesis (mitochondria, yeast)	0	0	0	0	0	0	0	0	0	0	0	0	0	0	0	0	2.18627	0	32.993	0	0	0	0	0	13.9731	0	0	0	0	18.1676	0	0	0	0	0	0	0	0	0	0	0	0	0	0	0	0	0	0	0
PWY-6168: flavin biosynthesis III (fungi)	0	0	0	0	0	0	0	0	0	0	0	0	0	0	0	0	0	83.4272	0	0	0	0	0	0	0	0	0	0	0	0	0	0	0	0	0	0	0	0	0	0	0	0	0	0	0	0	0	0	0
PWY-7391: isoprene biosynthesis II (engineered)	0	0	0	0	0	0	0	0	0	0	0	0	0	0	0	0	0	26.5383	0	0	0	0	0	0	0	0	0	0	0	0	0	0	0	0	0	0	0	0	0	0	0	0	0	0	0	0	0	0	0
PWY-6876: isopropanol biosynthesis (engineered)	0	0	0	0	0	0	0	0	0	0	0	0	0	0	0	0	0	24.0513	0	0	0	0	0	0	0	0	0	0	0	3.78444	0	0	0	0	0	0	0	0	0	0	0	0	0	0	0	0	0	0	0
FASYN-INITIAL-PWY: superpathway of fatty acid biosynthesis initiation (E. coli)	0	0	0	0	0	0	0	0	0	0	0	0	0	0	0	0	0	22.3795	0	0	0	0	0	0	0	0	0	0	0	0	0	0	0	0	0	0	0	0	0	0	0	0	0	0	0	0	0	0	0
PWY-3801: sucrose degradation II (sucrose synthase)	0	0	0	0	0	0	0	0	0	0	0	0	0	0	0	0	0	14.393	0	0	0	0	0	0	0	0	0	0	0	0	0	0	0	0	0	0	0	0	0	0	0	0	0	0	0	0	0	0	0
PWY-7396: butanol and isobutanol biosynthesis (engineered)	0	0	0	0	0	0	0	0	0	0	0	0	0	0	0	0	0	11.882	0	0	0	0	0	0	0	0	0	0	0	0	0	0	0	0	0	0	0	0	0	0	0	0	0	0	0	0	0	0	0
PWY-5873: ubiquinol-7 biosynthesis (late decarboxylation)	0	0	0	0	0	0	0	0	0	0	0	0	0	0	0	0	0	8.16993	0	0	0	0	0	0	0	0	0	0	0	0	0	0	0	0	0	0	0	0	0	0	0	0	0	0	0	0	0	0	0
PWY-7039: phosphatidate metabolism, as a signaling molecule	0	0	0	0	0	0	0	0	0	0	0	0	0	0	0	0	0	6.59096	0	0	0	0	0	0	0	0	0	0	0	0	0	0	0	0	0	0	0	0	0	0	0	0	0	0	0	0	0	0	0
PWY-1861: formaldehyde assimilation II (assimilatory RuMP Cycle)	0	0	0	0	0	0	0	0	0	0	0	0	0	0	0	0	0	5.75933	0	0	0	0	0	0	0	0	0	0	0	0	0	0	0	0	0	0	0	0	0	0	0	0	0	0	0	0	0	0	0
PWY-5464: superpathway of cytosolic glycolysis (plants), pyruvate dehydrogenase and TCA cycle	0	0	0	0	0	0	0	0	0	0	0	0	0	0	0	0	0	0	0	0	0	0	0	0	0	13.3286	0	0	0	0	10.7861	0	0	0	0	0	13.5806	0	0	0	0	0	0	0	0	0	0	0	0
PWY-6748: nitrate reduction VII (denitrification)	0	0	0	0	0	0	0	0	0	0	0	0	0	0	0	0	0	0	0	0	0	0	0	0	0	1.17561	0	3.60892	0	2.25626	0	0	0	0	0	0	0	0	7.14875	0	0	0	0	0	0	0	0	0	0
HEXITOLDEGSUPER-PWY: superpathway of hexitol degradation (bacteria)	0	0	0	0	0	0	0	0	0	0	0	0	0	0	0	0	0	0	0	0	0	0	0	0	0	0	18.1955	0	0	0	0	0	0	0	0	0	0	0	0	0	0	0	0	0	0	0	0	0	0
GALACTITOLCAT-PWY: galactitol degradation	0	0	0	0	0	0	0	0	0	0	0	0	0	0	0	0	0	0	0	0	0	0	0	0	0	0	6.57293	0	0	0	0	0	0	0	0	0	0	0	0	0	0	0	0	0	0	0	0	0	0
PWY-5209: methyl-coenzyme M oxidation to CO2	0	0	0	0	0	0	0	0	0	0	0	0	0	0	0	0	0	0	0	0	0	0	0	0	0	0	0	0	0	3.27982	0	0	0	0	0	0	0	0	0	0	0	0	0	0	0	0	0	0	0
PWY-7874: L-threonate degradation	0	0	0	0	0	0	0	0	0	0	0	0	0	0	0	0	0	0	0	0	0	0	0	0	0	0	0	0	0	2.61236	0	0	0	0	0	0	0	0	0	0	0	0	0	0	0	0	25.7361	0	25.7361
PWY-7873: D-erythronate degradation II	0	0	0	0	0	0	0	0	0	0	0	0	0	0	0	0	0	0	0	0	0	0	0	0	0	0	0	0	0	1.46358	0	0	0	0	0	0	0	0	0	0	0	0	0	0	0	0	21.9533	0	21.9533
GLUDEG-I-PWY: GABA shunt	0	0	0	0	0	0	0	0	0	0	0	0	0	0	0	0	0	0	0	0	0	0	0	0	0	0	0	0	0	0	0.870455	0	0	0	0	0	0	0	0	0	0	0	0	0	0	0	0	0	0
PWY-6596: adenosine nucleotides degradation I	0	0	0	0	0	0	0	0	0	0	0	0	0	0	0	0	0	0	0	0	0	0	0	0	0	0	0	0	0	0	0	14.528	0	0	0	0	0	0	0	0	0	0	0	0	0	0	0	0	0
PWY-7031: protein N-glycosylation (bacterial)	0	0	0	0	0	0	0	0	0	0	0	0	0	0	0	0	0	0	0	0	0	0	0	0	0	0	0	0	0	0	0	0	0	0	0	0	0	0	2.91483	0	0	0	0	0	0	0	0	0	0
PWY-6165: chorismate biosynthesis II (archaea)	0	0	0	0	0	0	0	0	0	0	0	0	0	0	0	0	0	0	0	0	0	0	0	0	0	0	0	0	0	0	0	0	0	0	0	0	0	0	0	0	0	0	0	0	0	0	0	0	0
PWY-8112: factor 420 biosynthesis I (archaea)	0	0	0	0	0	0	0	0	0	0	0	0	0	0	0	0	0	0	0	0	0	0	0	0	0	0	0	0	0	0	0	0	0	0	0	0	0	0	0	0	0	0	0	0	0	0	0	0	0
PWY-7316: dTDP-N-acetylviosamine biosynthesis	0	0	0	0	0	0	0	0	0	0	0	0	0	0	0	0	0	0	0	0	0	0	0	0	0	0	0	0	0	0	0	0	0	0	0	0	0	0	0	0	0	0	0	0	0	0	0	0	0
PWY-5198: factor 420 biosynthesis II (mycobacteria)	0	0	0	0	0	0	0	0	0	0	0	0	0	0	0	0	0	0	0	0	0	0	0	0	0	0	0	0	0	0	0	0	0	0	0	0	0	0	0	0	0	0	0	0	0	0	0	0	0
PWY-7820: teichuronic acid biosynthesis (B. subtilis 168)	0	0	0	0	0	0	0	0	0	0	0	0	0	0	0	0	0	0	0	0	0	0	0	0	0	0	0	0	0	0	0	0	0	0	0	0	0	0	0	0	0	0	0	0	0	0	0	0	0
PWY-6160: 3-dehydroquinate biosynthesis II (archaea)	0	0	0	0	0	0	0	0	0	0	0	0	0	0	0	0	0	0	0	0	0	0	0	0	0	0	0	0	0	0	0	0	0	0	0	0	0	0	0	0	0	0	0	0	0	0	0	0	0
PWY-6349: CDP-archaeol biosynthesis	0	0	0	0	0	0	0	0	0	0	0	0	0	0	0	0	0	0	0	0	0	0	0	0	0	0	0	0	0	0	0	0	0	0	0	0	0	0	0	0	0	0	0	0	0	0	0	0	0
PWY-5994: palmitate biosynthesis (type I fatty acid synthase)	0	0	0	0	0	0	0	0	0	0	0	0	0	0	0	0	0	0	0	0	0	0	0	0	0	0	0	0	0	0	0	0	0	0	0	0	0	0	0	0	0	0	0	0	0	0	0	0	0
PWY-7279: aerobic respiration II (cytochrome c) (yeast)	0	0	0	0	0	0	0	0	0	0	0	0	0	0	0	0	0	0	0	0	0	0	0	0	0	0	0	0	0	0	0	0	0	0	0	0	0	0	0	0	0	0	0	0	0	0	0	0	0
PWY-6435: 4-hydroxybenzoate biosynthesis III (plants)	0	0	0	0	0	0	0	0	0	0	0	0	0	0	0	0	0	0	0	0	0	0	0	0	0	0	0	0	0	0	0	0	0	0	0	0	0	0	0	0	0	0	0	0	0	0	0	0	0
PWY-6981: chitin biosynthesis	0	0	0	0	0	0	0	0	0	0	0	0	0	0	0	0	0	0	0	0	0	0	0	0	0	0	0	0	0	0	0	0	0	0	0	0	0	0	0	0	0	0	0	0	0	0	0	0	0
GLUCARDEG-PWY: D-glucarate degradation I	0	0	0	0	0	0	0	0	0	0	0	0	0	0	0	0	0	0	0	0	0	0	0	0	0	0	0	0	0	0	0	0	0	0	0	0	0	0	0	0	0	0	0	0	0	0	0	0	0
KDO-NAGLIPASYN-PWY: superpathway of (Kdo)2-lipid A biosynthesis	0	0	0	0	0	0	0	0	0	0	0	0	0	0	0	0	0	0	0	0	0	0	0	0	0	0	0	0	0	0	0	0	0	0	0	0	0	0	0	0	0	0	0	0	0	0	0	0	0
[truncated: 51 more columns]
