# Supplementary material for: Linking peri-implantitis to microbiome changes in affected implants, healthy implants, and saliva: a cross-sectional pilot study
Source: Front Cell Infect Microbiol. 2025 Apr 17;15:1543100. doi: 10.3389/fcimb.2025.1543100 (PMC12043654; doi:10.3389/fcimb.2025.1543100)
Supplement: Supplementary file 1 [file DataSheet1.zip › Supplementary Materials/Table S9.xlsx]

## Sheet: Folha1
Table S9: Differential ranks of the 10% functional pathways more (identified as numerator) and less (identified as denominator) associated with PI_Sa using the group HI_Sa as reference, as estimated from multinomial regression by Songbird
Functional pathways	Log Ratio Classification	Intercept	Group(T:PI_Sa)
PWY-6731: starch degradation III	Numerator	-4.72702	1.82565
PWY-7323: superpathway of GDP-mannose-derived O-antigen building blocks biosynthesis	Numerator	-5.12262	1.44468
PWY-7456: β-(1,4)-mannan degradation	Numerator	-3.88407	1.16284
GLYCOLYSIS-TCA-GLYOX-BYPASS: superpathway of glycolysis, pyruvate dehydrogenase, TCA, and glyoxylate bypass	Numerator	-4.02666	1.05245
PWY-7211: superpathway of pyrimidine deoxyribonucleotides de novo biosynthesis	Numerator	-3.13626	0.866977
PWY-6922: L-Nδ-acetylornithine biosynthesis	Numerator	-4.34242	0.855705
PWY-6507: 4-deoxy-L-threo-hex-4-enopyranuronate degradation	Numerator	-3.34174	0.848898
PWY-4984: urea cycle	Numerator	-3.55721	0.803919
PWY0-301: L-ascorbate degradation I (bacterial, anaerobic)	Numerator	-3.21158	0.761842
TCA-GLYOX-BYPASS: superpathway of glyoxylate bypass and TCA	Numerator	-3.3091	0.648783
PWY-7242: D-fructuronate degradation	Numerator	-3.69931	0.643227
ARG+POLYAMINE-SYN: superpathway of arginine and polyamine biosynthesis	Numerator	-2.9257	0.574218
PWY-7254: TCA cycle VII (acetate-producers)	Numerator	-2.07178	0.565865
PWY-5690: TCA cycle II (plants and fungi)	Numerator	-3.75255	0.527612
PWY-822: fructan biosynthesis	Numerator	-0.939002	0.522092
PWY-6549: L-glutamine biosynthesis III	Numerator	-1.7255	0.516144
POLYAMSYN-PWY: superpathway of polyamine biosynthesis I	Numerator	-3.52076	0.512494
PWY-6892: thiazole component of thiamine diphosphate biosynthesis I	Numerator	-2.87863	0.503467
THISYN-PWY: superpathway of thiamine diphosphate biosynthesis I	Numerator	-1.63339	0.496193
PWY-6470: peptidoglycan biosynthesis V (β-lactam resistance)	Numerator	-1.38593	0.43492
TCA: TCA cycle I (prokaryotic)	Numerator	-1.66117	0.428789
COBALSYN-PWY: superpathway of adenosylcobalamin salvage from cobinamide I	Numerator	-1.43362	0.366184
GLYOXYLATE-BYPASS: glyoxylate cycle	Numerator	-3.06422	0.361586
PWY-6607: guanosine nucleotides degradation I	Numerator	-2.16533	0.358561
GLUCUROCAT-PWY: superpathway of β-D-glucuronosides degradation	Numerator	-3.59799	0.342577
PWY-6595: superpathway of guanosine nucleotides degradation (plants)	Numerator	-2.1137	0.330222
PWY-5005: biotin biosynthesis II	Numerator	-0.655071	0.314293
PWY-6305: superpathway of putrescine biosynthesis	Numerator	-2.23753	0.302123
CITRULBIO-PWY: L-citrulline biosynthesis	Numerator	-2.14686	0.301629
PWY-7942: 5-oxo-L-proline metabolism	Numerator	-2.97118	0.28784
PWY-5861: superpathway of demethylmenaquinol-8 biosynthesis I	Denominator	-0.598366	-0.29442
NAGLIPASYN-PWY: lipid IVA biosynthesis (E. coli)	Denominator	0.100139	-0.302872
PWY-8073: lipid IVA biosynthesis (P. putida)	Denominator	0.100139	-0.302872
PWY-5675: nitrate reduction V (assimilatory)	Denominator	-0.41727	-0.312739
PWY-5838: superpathway of menaquinol-8 biosynthesis I	Denominator	-0.288384	-0.315998
PWY-5855: ubiquinol-7 biosynthesis (early decarboxylation)	Denominator	-0.774299	-0.316309
P108-PWY: pyruvate fermentation to propanoate I	Denominator	-3.04795	-0.32321
PWY-7977: L-methionine biosynthesis IV	Denominator	0.0163349	-0.324824
PWY-6803: phosphatidylcholine acyl editing	Denominator	-0.459978	-0.325588
PWY-7383: anaerobic energy metabolism (invertebrates, cytosol)	Denominator	0.64011	-0.326039
1CMET2-PWY: folate transformations III (E. coli)	Denominator	0.743105	-0.331246
PANTO-PWY: phosphopantothenate biosynthesis I	Denominator	0.921261	-0.342384
PWY-2201: folate transformations I	Denominator	0.141526	-0.345371
HEME-BIOSYNTHESIS-II-1: heme b biosynthesis V (aerobic)	Denominator	-0.346983	-0.356793
PWY-5840: superpathway of menaquinol-7 biosynthesis	Denominator	0.289038	-0.357447
GLYCOCAT-PWY: glycogen degradation I	Denominator	0.327667	-0.370619
SO4ASSIM-PWY: assimilatory sulfate reduction I	Denominator	-0.389191	-0.371357
PWY0-1479: tRNA processing	Denominator	0.401806	-0.398457
PWY-6293: superpathway of L-cysteine biosynthesis (fungi)	Denominator	-4.04398	-0.4023
PWY0-1415: superpathway of heme b biosynthesis from uroporphyrinogen-III	Denominator	-1.10806	-0.409811
FUCCAT-PWY: fucose degradation	Denominator	-2.31715	-0.417617
PWY-1269: CMP-3-deoxy-D-manno-octulosonate biosynthesis	Denominator	0.0135777	-0.42756
DENOVOPURINE2-PWY: superpathway of purine nucleotides de novo biosynthesis II	Denominator	-0.409218	-0.454083
PWY66-389: phytol degradation	Denominator	-0.726498	-0.464523
PWY-801: homocysteine and cysteine interconversion	Denominator	-4.43383	-0.469514
PWY-6545: pyrimidine deoxyribonucleotides de novo biosynthesis III	Denominator	-2.79825	-0.476261
PWY-7187: pyrimidine deoxyribonucleotides de novo biosynthesis II	Denominator	-1.53257	-0.514532
PWY-6562: norspermidine biosynthesis	Denominator	-3.54578	-0.534627
PWY66-388: ceramide degradation by α-oxidation	Denominator	-2.70076	-0.549835
GALACTUROCAT-PWY: D-galacturonate degradation I	Denominator	-3.85232	-0.75226
Features: Top and bottom 10%
Result:
- 30/302 (9.93%) features selected
- 1/40 samples can´t be shown due to having and invalid (i.e.containing zero) log-ratio.

## Sheet: Folha2
	Numerator Features: 30 / 302 (9,93%) selected
	Search:
	Feature ID		Intercept	Group(T:PI_Sa)
	PWY-6731: starch degradation III		-4.72702	1.82565
	PWY-7323: superpathway of GDP-mannose-derived O-antigen building blocks biosynthesis		-5.12262	1.44468
	PWY-7456: β-(1,4)-mannan degradation		-3.88407	1.16284
	GLYCOLYSIS-TCA-GLYOX-BYPASS: superpathway of glycolysis, pyruvate dehydrogenase, TCA, and glyoxylate bypass		-4.02666	1.05245
	PWY-7211: superpathway of pyrimidine deoxyribonucleotides de novo biosynthesis		-3.13626	0.866977
	PWY-6922: L-Nδ-acetylornithine biosynthesis		-4.34242	0.855705
	PWY-6507: 4-deoxy-L-threo-hex-4-enopyranuronate degradation		-3.34174	0.848898
	PWY-4984: urea cycle		-3.55721	0.803919
	PWY0-301: L-ascorbate degradation I (bacterial, anaerobic)		-3.21158	0.761842
	TCA-GLYOX-BYPASS: superpathway of glyoxylate bypass and TCA		-3.3091	0.648783
	PWY-7242: D-fructuronate degradation		-3.69931	0.643227
	ARG+POLYAMINE-SYN: superpathway of arginine and polyamine biosynthesis		-2.9257	0.574218
	PWY-7254: TCA cycle VII (acetate-producers)		-2.07178	0.565865
	PWY-5690: TCA cycle II (plants and fungi)		-3.75255	0.527612
	PWY-822: fructan biosynthesis		-0.939002	0.522092
	PWY-6549: L-glutamine biosynthesis III		-1.7255	0.516144
	POLYAMSYN-PWY: superpathway of polyamine biosynthesis I		-3.52076	0.512494
	PWY-6892: thiazole component of thiamine diphosphate biosynthesis I		-2.87863	0.503467
	THISYN-PWY: superpathway of thiamine diphosphate biosynthesis I		-1.63339	0.496193
	PWY-6470: peptidoglycan biosynthesis V (β-lactam resistance)		-1.38593	0.43492
	TCA: TCA cycle I (prokaryotic)		-1.66117	0.428789
	COBALSYN-PWY: superpathway of adenosylcobalamin salvage from cobinamide I		-1.43362	0.366184
	GLYOXYLATE-BYPASS: glyoxylate cycle		-3.06422	0.361586
	PWY-6607: guanosine nucleotides degradation I		-2.16533	0.358561
	GLUCUROCAT-PWY: superpathway of β-D-glucuronosides degradation		-3.59799	0.342577
	PWY-6595: superpathway of guanosine nucleotides degradation (plants)		-2.1137	0.330222
	PWY-5005: biotin biosynthesis II		-0.655071	0.314293
	PWY-6305: superpathway of putrescine biosynthesis		-2.23753	0.302123
	CITRULBIO-PWY: L-citrulline biosynthesis		-2.14686	0.301629
	PWY-7942: 5-oxo-L-proline metabolism		-2.97118	0.28784
	PWY-5861: superpathway of demethylmenaquinol-8 biosynthesis I		-0.598366	-0.29442
	NAGLIPASYN-PWY: lipid IVA biosynthesis (E. coli)		0.100139	-0.302872
	PWY-8073: lipid IVA biosynthesis (P. putida)		0.100139	-0.302872
	PWY-5675: nitrate reduction V (assimilatory)		-0.41727	-0.312739
	PWY-5838: superpathway of menaquinol-8 biosynthesis I		-0.288384	-0.315998
	PWY-5855: ubiquinol-7 biosynthesis (early decarboxylation)		-0.774299	-0.316309
	P108-PWY: pyruvate fermentation to propanoate I		-3.04795	-0.32321
	PWY-7977: L-methionine biosynthesis IV		0.0163349	-0.324824
	PWY-6803: phosphatidylcholine acyl editing		-0.459978	-0.325588
	PWY-7383: anaerobic energy metabolism (invertebrates, cytosol)		0.64011	-0.326039
	1CMET2-PWY: folate transformations III (E. coli)		0.743105	-0.331246
	PANTO-PWY: phosphopantothenate biosynthesis I		0.921261	-0.342384
	PWY-2201: folate transformations I		0.141526	-0.345371
	HEME-BIOSYNTHESIS-II-1: heme b biosynthesis V (aerobic)		-0.346983	-0.356793
	PWY-5840: superpathway of menaquinol-7 biosynthesis		0.289038	-0.357447
	GLYCOCAT-PWY: glycogen degradation I		0.327667	-0.370619
	SO4ASSIM-PWY: assimilatory sulfate reduction I		-0.389191	-0.371357
	PWY0-1479: tRNA processing		0.401806	-0.398457
	PWY-6293: superpathway of L-cysteine biosynthesis (fungi)		-4.04398	-0.4023
	PWY0-1415: superpathway of heme b biosynthesis from uroporphyrinogen-III		-1.10806	-0.409811
	FUCCAT-PWY: fucose degradation		-2.31715	-0.417617
	PWY-1269: CMP-3-deoxy-D-manno-octulosonate biosynthesis		0.0135777	-0.42756
	DENOVOPURINE2-PWY: superpathway of purine nucleotides de novo biosynthesis II		-0.409218	-0.454083
	PWY66-389: phytol degradation		-0.726498	-0.464523
	PWY-801: homocysteine and cysteine interconversion		-4.43383	-0.469514
	PWY-6545: pyrimidine deoxyribonucleotides de novo biosynthesis III		-2.79825	-0.476261
	PWY-7187: pyrimidine deoxyribonucleotides de novo biosynthesis II		-1.53257	-0.514532
	PWY-6562: norspermidine biosynthesis		-3.54578	-0.534627
	PWY66-388: ceramide degradation by α-oxidation		-2.70076	-0.549835
	GALACTUROCAT-PWY: D-galacturonate degradation I		-3.85232	-0.75226
